# Supplementary material for: Land use and pollinator dependency drives global patterns of pollen limitation in the Anthropocene
Source: Nat Commun. 2020 Aug 10;11:3999. doi: 10.1038/s41467-020-17751-y (PMC7417528; doi:10.1038/s41467-020-17751-y)
Supplement: Supplementary file 4 — Source Data [file 41467_2020_17751_MOESM4_ESM.zip]

Archive with 2 entries (2 files):
- phylogenetic_tree.tre
- Source Data.xlsx
