# Supplementary material for: Land use and pollinator dependency drives global patterns of pollen limitation in the Anthropocene
Source: Nat Commun. 2020 Aug 10;11:3999. doi: 10.1038/s41467-020-17751-y (PMC7417528; doi:10.1038/s41467-020-17751-y)
Supplement: Supplementary file 4 — Source Data [file 41467_2020_17751_MOESM4_ESM.zip › phylogenetic_tree.tre]

(Nymphaea_ampla:243.269677,((((Asarum_sieboldii:121.048266,(Aristolochia_baetica:26.061844,Aristolochia_paucinervis:26.061844)NA:94.986423)Aristolochiaceae:1.109591,Macropiper_excelsum:122.157858)Piperales:24.90736,((Calycanthus_chinensis:108.800417,((Machilus_boninensis:1.47784,Machilus_kobu:1.47784)NA:26.893517,(Lindera_benzoin:6.204745,Neolitsea_aurata:6.204746):22.16661):80.429061)Laurales:11.9,((Myristica_dactyloides:87.356742,(Magnolia_obovata:29.9017585,Magnolia_grandis:29.9017585,Magnolia_sieboldii:29.9017585,Magnolia_kwangsiensis:29.9017585,Magnolia_stellata:29.9017585,Magnolia_coriacea:29.9017585,Magnolia_hookeri:29.9017585,Magnolia_officinalis_var._biloba:29.9017585,Magnolia_sumatrana_var._glauca:29.9017585)NA:57.4549815):8.138277,((Uvaria_monticola:26.173533,((Asimina_obovata:6.998691,Asimina_pygmaea:6.99869):12.188952,(Annona_crassiflora:4.0943955,Annona_coriacea:4.0943955)NA:15.0932465):6.985891):10.198827,Xylopia_championii:36.37236):59.122657)Magnoliales:25.2054):26.3648)magnoliid:41.218025,(((((Phyllospadix_scouleri:9.785466,Phyllospadix_serrulatus:9.785466)NA:86.69322,(Hydrocharis_morsus-ranae:77.48459,Echinodorus_longipetalus:77.484591):18.994097):48.65169,(Philodendron_adamantinum:55.313056,(Alocasia_macrorrhizos:12.595607,(Arisaema_triphyllum:7.289341,Arum_italicum:7.289343):5.306266):42.71745):89.81732)Alismatales:13.2117,((Vellozia_declinans:1,Vellozia_epidendroides:1):156.342079,((((Toxicoscordion_paniculatum:63.717515,((Trillium_erectum:12.797707,Trillium_camschatcense:12.797707,Trillium_grandiflorum:12.797707,Trillium_reliquum:12.797707,Trillium_recurvatum:12.797707,Trillium_catesbaei:12.797707)NA:12.797707,Paris_polyphylla:25.595415):38.122101)Melanthiaceae:48.950872,((Alstroemeria_aurea:99.207814,(Burchardia_umbellata:58.952202,(Uvularia_sessilifolia:38.472568,(Androcymbium_burchellii_subsp._pulchrum:24.410317,Wurmbea_biglandulosa:24.410317):14.06225):20.479634):40.255611):7.251867,(Smilax_china:80.587887,(Clintonia_borealis:39.202342,((Gagea_lutea:27.033572,((Erythronium_americanum:7.043939,Erythronium_umbilicatum:7.043938):0.399429,(Erythronium_oregonum:5.310355,Erythronium_grandiflorum:5.310355):2.133012):19.590206):9.672506,(Fritillaria_meleagris:13.212234,(Lilium_formosanum:7.692516,Lilium_auratum:7.692515):5.519718):23.493845):2.496264):41.385545):25.871794):6.208706):22.044629,((Blandfordia_nobilis:34.4041185,Blandfordia_grandiflora:34.4041185)NA:90.5065675,((((Aristea_torulosa:52.11091,((Tritoniopsis_revoluta:21.221743,(Crocosmia_x_crocosmiiflora:16.478753,((Watsonia_lepida:6.130635,Thereianthus_spicatus:6.130637):4.615127,((Crocus_vernus:0.92772,Crocus_spp.:0.92772):7.057348,(((Dierama_luteoalbidum:0.975248,Dierama_dracomontanum:0.975248)NA:0.975248,Tritonia_disticha:1.950496):2.488763,(Babiana_avicularis:1.371169,Babiana_hirsuta:1.371169,Babiana_ringens:1.371169):3.068089):3.54581):2.760695):5.732988):4.742991):20.653748,(Gladiolus_longicollis:15.84066,Gladiolus_liliaceus:15.840661):26.034832):10.235419):2.725768,((Cypella_herbertii:27.177902,Sisyrinchium_campestre:27.177902):6.954895,(Iris_cristata:11.788005,Iris_fulva:11.788005,Iris_tenax:11.788005,Iris_ensata:11.788005,Iris_versicolor:11.788005,Iris_atropurpurea:11.788005,Iris_haynei:11.788005,Iris_tectorum:11.788005,Iris_speculatrix:11.788005,Iris_tuberosa:11.788005):22.344793):20.70388):43.038329,(((Hemerocallis_hybrida:37.785232,Dianella_revoluta:37.785232):25.345556,((Asphodelus_albus:19.275351,Asphodelus_aestivus:19.275351):36.943014,(Kniphofia_linearifolia:54.010242,(Bulbine_bulbosa:49.857916,(Aloe_africana:15.8536495,Aloe_lineata_var._muirii:15.8536495,Aloe_pluridens:15.8536495,Aloe_hexapetala:15.8536495,Aloe_pruinosa:15.8536495)NA:34.0042665):4.152326):2.208123):6.912423)Xanthorrhoeaceae:12.495119,((Allium_acuminatum:50.079295,((Nerine_sarniensis:13.544715,(Brunsvigia_bosmaniae:5.8622255,Brunsvigia_undulata:5.8622255,Brunsvigia_radulosa:5.8622255,Brunsvigia_litoralis:5.8622255)NA:7.6824895):27.659981,(((Haemanthus_sanguineus:11.337126,(Cyrtanthus_guthrieae:5.668563,Cyrtanthus_ventricosus:5.668563,Cyrtanthus_breviflorus:5.668563)NA:5.668563):10.275868,(Clivia_miniata:6.140116,Clivia_gardenii:6.140116)NA:15.472877):10.186752,(Rhodophiala_rhodolirion:14.546719,(Pancratium_maritimum:7.122635,(Narcissus_serotinus:3.5613175,Narcissus_assoanus:3.5613175,Narcissus_hispanicus:3.5613175,Narcissus_triandrus:3.5613175,Narcissus_cyclamineus:3.5613175)NA:3.5613175):7.424084):17.253027):9.40495):8.874599):21.138972,((Triteleia_hyacinthina:63.216554,((Ornithogalum_thyrsoides:39.607878,Albuca_setosa:39.607876):3.515729,(Drimia_maritima:38.654546,Scilla_hyacinthoides:38.654545):4.46906):20.092948):7.229055,(((Camassia_quamash:6.602134,Camassia_leichtlinii:6.602134):42.102879,(Agave_mckelveyana:24.414804,Yucca_elata:24.414802):24.29021):20.183874,((Ruscus_aculeatus:39.445306,(Dracaena_fragrans:20.801105,Sansevieria_nilotica:20.801105):18.644201):4.799973,((Maianthemum_trifolium:9.453649,(Maianthemum_canadense:6.794996,(Maianthemum_dilatatum:6.462227,Maianthemum_bifolium:6.462227):0.332769):2.658652):2.302568,Maianthemum_stellatum:11.756216):32.489061):24.64361):1.556721):0.772659):4.40764):22.2491):25.989142,(Eria_coronaria:110.699682,((Cypripedium_acaule:38.105096,Cypripedium_fasciculatum:38.105096,Cypripedium_japonicum:38.105096,Cypripedium_macranthos:38.105096,Cypripedium_candidum:38.105096,Cypripedium_plectrochilum:38.105096,Cypripedium_henryi:38.105096,Cypripedium_flavum:38.105096,Cypripedium_tibeticum:38.105096,Cypripedium_bardolphianum:38.105096,Cypripedium_farreri:38.105096,Cypripedium_micranthum:38.105096)NA:54.068113,(((Neottia_listeroides:47.467602,((Epipactis_palustris:27.829981,Epipactis_helleborine:27.829981):10.692311,Cephalanthera_falcata:38.522291):8.94531):20.75692,(((((Gavilea_odoratissima:9.5922435,Gavilea_araucana:9.5922435,Gavilea_venosa:9.5922435)NA:9.5922435,(Chloraea_bletioides:9.5922435,Chloraea_chrysantha:9.5922435,Chloraea_crispa:9.5922435,Chloraea_galeata:9.5922435)NA:9.5922435):15.997439,((Pterostylis_alobula:9.7188275,Pterostylis_patens:9.7188275,Pterostylis_sanguinea:9.7188275)NA:23.5441025,((Goodyera_boninensis:12.392208,Myrosmodes_cochleare:12.392208):12.392208,(Spiranthes_spiralis:12.392208,Cyclopogon_cranichoides:12.392208):12.392208):8.478514):1.918995):12.249452,(Diuris_magnifica:39.693475,(Thelymitra_longifolia:32.707335,(Caladenia_arenicola:3.090893,Caladenia_flava:3.090893)NA:29.616442):6.98614):7.737902):6.737783,(((Ponerorchis_chusua:14.416686,Senghasiella_glaucifolia:14.41668,(Habenaria_johannensis:5.5499385,Habenaria_paulistana:5.5499385)NA:8.8667475,(((Orchis_anthropophora:4.51076,Orchis_mascula:4.51076,Orchis_italica:4.51076)NA:4.51076,(Himantoglossum_robertianum:6.557869,((Anacamptis_coriophora:2.278935,Anacamptis_morio:2.278935,Anacamptis_papilionacea:2.278935):1,Serapias_vomeracea:3.278935)NA:3.278935):2.463651):1.577271,((Platanthera_ciliaris:2.0161025,Platanthera_bifolia:2.0161025,Platanthera_obtusata:2.0161025,Platanthera_boninensis:2.0161025)NA:6.8126415,(Gymnadenia_conopsea:5.984239,((Dactylorhiza_incarnata:1.674893,Dactylorhiza_lapponica:1.674893)NA:1.674893,Galearis_spathulata:3.349785):2.634453):2.844505):1.770047):3.817895):1.792948,(Satyrium_pumilum:8.1048165,Satyrium_bicorne:8.1048165,Satyrium_erectum:8.1048165,Satyrium_coriifolium:8.1048165,Satyrium_nepalense_var._ciliatum:8.1048165)NA:8.1048165):11.457704,(Pterygodium_catholicum:26.737992,(Disa_tenuifolia:13.3689965,Disa_atricapilla:13.3689965,Disa_bivalvata:13.3689965,Disa_uniflora:13.3689965,Disa_racemosa:13.3689965,Disa_fasciata:13.3689965,Disa_draconis:13.3689965,Disa_pulchra:13.3689965,Disa_tenella:13.3689965)NA:13.3689965):0.929345):26.501823):14.055363):13.171543,(Corymborkis_flava:71.743718,Psilochilus_modestus:71.743718,((((Bulbophyllum_variegatum:8.7515215,Bulbophyllum_ambrosia:8.7515215)NA:17.4252705,(Dendrobium_catenatum:3.975395,Dendrobium_cunninghamii:3.975395)NA:22.201398):28.779963,((Govenia_utriculata:19.600304,Aplectrum_hyemale:19.600305):24.995662,((((Tipularia_discolor:20.785419,Calypso_bulbosa:20.785419,Gastrodia_cunninghamii:20.785419):7.326735,(Earina_autumnalis:10.1925525,Earina_aestivalis:10.1925525,Earina_mucronata:10.1925525)NA:17.9196005):2.746376,Bletilla_striata:30.858529):4.352065,(((Calanthe_hattorii:6.233925,Calanthe_discolor:6.233925)NA:6.233925,Phaius_delavayi:12.467851):16.833016,((Broughtonia_cubensis:6.172981,(Epidendrum_ciliare:2.679146,Epidendrum_paniculatum:2.679146)NA:3.493836):1.093446,(Pseudolaelia_corcovadensis:6.60665,((Myrmecophila_tibicinis:2.044678,Myrmecophila_christinae:2.044678)NA:3.132299,Cattleya_wallisii:5.176978):1.429671):0.659779):22.034437):5.909728,Elleanthus_brasiliensis:35.210593):9.385372):10.360788):4.124795,((((Polystachya_concreta:10.306072,Polystachya_estrellensis:10.306072):9,Luisia_boninensis:19.306072):10.389132,Angraecum_bracteosum:29.695204):2.331383,((Cymbidium_lancifolium:6.193576,Cymbidium_goeringii:6.193576,Cymbidium_macrorhizon:6.193576)NA:18.159189,(Grobya_amherstiae:23.406632,((Oeceoclades_maculata:13.45528,(Eulophia_alta:5.904033,Eulophia_graminea:5.904033,Eulophia_speciosa:5.904033,Eulophia_angolensis:5.904033)NA:7.551247):6.659576,(Cyrtopodium_flavum:16.802694,((Trichocentrum_pumilum:8.101293,(Tolumnia_variegata:1.259016,(Comparettia_falcata:0.593817,Ionopsis_utricularioides:0.593817):0.665199):6.842276):6.778945,((Cirrhaea_dependens:2.300349,Gongora_quinquenervis:2.300348):1.081858,(Stanhopea_insignis:0.5954135,Stanhopea_lietzei:0.5954135)NA:2.7867925):11.49803):1.922456):3.312163):3.291776):0.946132):7.673822):27.054962):12.662169):9.652347):10.777144):18.526473):13.164467):1.046537)Asparagales:9.802329):0.152371,(((((Commelina_communis:31.248006,Commelina_erecta:31.248006)NA:31.248006,(Dichorisandra_hexandra:5.7264095,Dichorisandra_incurva:5.7264095)NA:56.7696025):45.658236,((((Hedychium_villosum:18.6874,Hedychium_spicatum:18.6874,Hedychium_yunnanense:18.6874,Hedychium_villosum_var._tenuiflorum:18.6874)NA:63.64287,(Alpinia_zerumbet:27.3318195,Alpinia_kwangsiensis:27.3318195)NA:54.9984505):4,Caulokaempferia_coenobialis:86.33027,Kaempferia_rotunda:86.33027)Zingiberaceae:20.552014,(Heliconia_metallica:86.262347,(Ensete_lasiocarpum:83.500467,(Costus_arabicus:70.332797,((Canna_paniculata:15.971487,Canna_indica:15.971487):51.583645,(((Marantochloa_conferta:4.366835,Marantochloa_grandiflora:4.366835)NA:24.29857,Afrocalathea_rhizantha:28.665404):30.580929,(Phrynium_imbricatum:32.798671,((Calathea_ovandensis:11.1051065,Calathea_cylindrica:11.1051065)NA:19.5370135,(Thaumatococcus_flavus:15.240096,(Sarcophrynium_brachystachyum:7.337627,(Hypselodelphys_hirsuta:2.9622905,Hypselodelphys_poggeana:2.9622905,Hypselodelphys_scandens:2.9622905)NA:4.3753375):7.902468):15.402025):2.15655):26.447662,Saranthe_klotzschiana:59.246333)Marantaceae:8.308799):2.777664):13.167671):2.76188):20.619937)Zingiberales:1.271963):12.7174,(Oenocarpus_bataua:73.910902,((Calyptrogyne_ghiesbreghtiana:26.663844,Geonoma_pohliana_subsp._weddelliana:26.663844):38.336702,Dypsis_decaryi:65.000547):8.910355):46.960744):2.29988,((((Vriesea_carinata:9.5311885,Vriesea_friburgensis:9.5311885,Vriesea_gigantea:9.5311885,Vriesea_ensiformis:9.5311885,Vriesea_gradata:9.5311885,Vriesea_longicaulis:9.5311885)NA:23.7004655,(Tillandsia_viridiflora:4.9051425,Tillandsia_geminiflora:4.9051425)NA:28.3265115):8.938553,(((Encholirium_heloisae:17.007373,(Dyckia_tuberosa:8.5036865,Dyckia_brevifolia:8.5036865)NA:8.5036865):9.183302,(Pitcairnia_brittoniana:8.411658,Pitcairnia_flammea:8.411658)NA:17.779015):4.350239,((Aechmea_nudicaulis:2.657813,Aechmea_distichantha:2.657813,Aechmea_lindenii_var._lindenii:2.657813,Aechmea_van-houtteana:2.657813)NA:10.286473,(Billbergia_distachia_var._distachia:1.129809,(Quesnelia_augusto-coburgii:0.632621,Nidularium_itatiaiae:0.632621):0.497188):11.814477):17.596627):11.629295):43.422536,((Xyris_tennesseensis:65.869871,(Cladium_chinense:29.681503,(((Carex_arctata:1.643307,Carex_hirtifolia:1.643306):4.047417,((Carex_pedunculata:3.19061,Carex_pensylvanica:3.190609):0.748535,(Carex_laxiflora:3.686403,Carex_plantaginea:3.686402):0.252742):1.75158):0.963685,Carex_scabrata:6.654409):23.027092):36.188367):18.350646,((Phragmites_australis:9.624844,((Sorghastrum_nutans:0.780559,Andropogon_gerardii:0.780559):6.900023,((Spartina_patens:0.52357,Spartina_alterniflora:0.52357):2.420395,Distichlis_spicata:2.943966):4.736618):1.944261):2,Merostachys_riedeliana:11.624844)Poaceae:72.595673):1.372227):37.578783)Commelinidae:11.69386):22.47669):1)MONOCOT:22.286204,((((Persoonia_lanceolata:7.078843,Persoonia_mollis:7.078843,Persoonia_rigida:7.078843,Persoonia_glaucescens:7.078843)NA:80.57488,(((Protea_magnifica:6.6956795,Protea_caffra:6.6956795,Protea_repens:6.6956795,Protea_compacta:6.6956795,Protea_longifolia:6.6956795,Protea_laurifolia:6.6956795,Protea_punctata:6.6956795,Protea_welwitschii:6.6956795,Protea_roupelliae:6.6956795,Protea_simplex:6.6956795)NA:12.4202785,Leucospermum_conocarpodendron:19.115959):29.924106,((((Telopea_speciosissima:11.1283325,Telopea_mongaensis:11.1283325)NA:11.1283325,Embothrium_coccineum:22.256665):3.239415,(Grevillea_barklyana:2.274393,Grevillea_repens:2.274393,Grevillea_sphacelata:2.274393)NA:23.221687):11.301641,(Knightia_excelsa:25.225366,(Banksia_spinulosa:3.3594515,Banksia_ericifolia:3.3594515,Banksia_aemula:3.3594515,Banksia_paludosa:3.3594515)NA:21.8659145):11.572355):12.242343):38.613659):48.4384,(((Corydalis_ambigua:16.881009,Corydalis_lineariloba:16.881009)NA:96.101352,(Sanguinaria_canadensis:68.479509,Glaucium_flavum:68.47951):44.502852)Papaveraceae:19.9001,((((Epimedium_franchetii:22.878606,Epimedium_sutchuenense:22.878606,Epimedium_mikinorii:22.878606,Epimedium_leptorrhizum:22.878606)NA:40.947373,((Sinopodophyllum_hexandrum:10.626622,Podophyllum_peltatum:10.626622):3.610898,Dysosma_pleiantha:14.23752):49.588459):23.373632,Berberis_darwinii:87.199611):37.20084,(Coptis_teeta:97.611678,((Aquilegia_canadensis:56.056562,(Thalictrum_pubescens:28.0282815,Anemonella_thalictroides:28.0282815):28.0282815):25.82961,((Adonis_ramosa:44.718095,Trollius_ranunculoides:44.718095):24.425741,((Caltha_leptosepala:36.427055,((Aconitum_gymnandrum:1.224191,Aconitum_napellus:1.224191,Aconitum_kusnezoffii:1.224191)NA:16.076511,Cimicifuga_nanchuanensis:17.300703):19.126352):10.916567,((Delphinium_menziesii:10.399407,Delphinium_caeruleum:10.399407)NA:30.025624,(Helleborus_foetidus:39.363726,(((Anemone_rivularis:11.8405995,Anemone_occidentalis:11.8405995,Anemone_obtusiloba:11.8405995,Anemone_pulsatilla:11.8405995,Anemone_hepatica_var._acuta:11.8405995)NA:11.8405995,(Hepatica_nobilis_var._obtusa:20.389261,(Clematis_socialis:10.194631,Clematis_boninensis:10.194631)NA:10.194631):3.291938):8.82682,(Ranunculus_weyleri:6.729019,Ranunculus_acris:6.729019):25.779001):6.855706):1.061305):6.918592):21.800214):12.742337):15.725506):26.788772):8.48201):3.209662):0.808344,((((((Paeonia_delavayi:27.782431,Paeonia_jishanensis:27.782432):25.170041,(Paeonia_lactiflora:41.724226,Paeonia_officinalis:41.724225):11.228246):52.792365,((Hamamelis_virginiana:18.824835,Distylium_lepidotum:18.824836):40,(Disanthus_cercidifolius:18.824836,Disanthus_cercidifolius_subsp._longipes:18.824836):40):46.920002):2.346714,((Bryophyllum_pinnatum:20.682385,(Rhodiola_fastigiata:19.682385,(Hylotelephium_spectabile:18.026697,Echeveria_gibbiflora:18.026696):1.655689):1):80.518086,(Ribes_magellanicum:76.154511,((Saxifraga_hirculus:25.672286,Saxifraga_stellaris:25.672286)NA:32.181926,Tiarella_cordifolia:57.85421):18.3003):25.04596):6.89108)Saxifragales:9.5821,(((Erodium_glandulosum_subsp._paularense:39.033488,(Geranium_molle:19.5167445,Geranium_sylvaticum:19.5167445,Geranium_maculatum:19.5167445)NA:19.5167445):74.216961,((Staphylea_trifolia:49.897621,(Stachyurus_praecox:22.16602,Stachyurus_macrocarpus:22.16602)NA:27.7316):62.77079,(((Fuchsia_excorticata:29.693176,((Clarkia_pulchella:5.3546625,Clarkia_xantiana:5.3546625,Clarkia_xantiana_subsp._parviflora:5.3546625)Clarkia:14.8815015,(Oenothera_biennis:4.2118485,Oenothera_macrocarpa:4.2118485,Oenothera_cespitosa:4.2118485)Oenothera:16.0243155,Camissoniopsis_cheiranthifolia:20.236164):9.457012):58.507338,((Conocarpus_erectus:48.286932,((Laguncularia_racemosa:35.832901,Terminalia_pallida:35.832902):7.354125,(Combretum_leprosum:5.0659055,Combretum_monetaria:5.0659055)NA:38.1211205):5.099906):38.934861,((((Diplusodon_orbicularis:10.95270375,Diplusodon_hirsutus:10.95270375):10.95270375,Cuphea_melvilla:21.9054075):21.9054075,(Lythrum_salicaria:30.186014,Decodon_verticillatus:30.186015):13.624801):42.682074,((Memecylon_umbellatum:59.843328,((Cambessedesia_espora:14.840227,Cambessedesia_regnelliana:14.840227,Cambessedesia_hilariana:14.840227)NA:14.840227,((((Marcetia_taxifolia:8,(Comolia_microphylla:6,(Macairea_radula:4,Macairea_parvifolia:4):2):2):8.127445,((Rhynchanthera_grandiflora:1.600817,Rhynchanthera_dichotoma:1.600817)NA:1.600817,((Microlicia_fasciculata:1.031207,Microlicia_inquinans:1.031207,Microlicia_viminalis:1.031207)NA:1.031207,(Lavoisiera_imbricata:1.062414,(Trembleya_neopyrenaica:0.562414,Trembleya_parviflora:0.562414):0.5):1):1.139219):12.925811):4.227469,(Rhexia_virginica:16.535314,(((Tibouchina_cerastifolia:2.265089,Tibouchina_sellowiana:2.265089,Tibouchina_semidecandra:2.265089,Tibouchina_pulchra:2.265089,Tibouchina_aegopogon:2.265089,Tibouchina_frigidula:2.265089,Tibouchina_heteromalla:2.265089,Tibouchina_papyrus:2.265089,Tibouchina_stenocarpa:2.265089,Tibouchina_villosissima:2.265089,Tibouchina_fraterna:2.265089):2,(Svitramia_hatschbachii:2.265089,Svitramia_minor:2.265089,Svitramia_spp.:2.265089):2)NA:4.265089,(Melastoma_malabathricum:0.5069475,Melastoma_tetramerum:0.5069475,Melastoma_sanguineum:0.5069475,Melastoma_intermedium:0.5069475)NA:8.0232315):8.005136):3.8196):7.128984,(Meriania_sclerophylla:12.026573,(Eriocnema_fulva:9.133333,((Miconia_ciliata:3.3518805,Miconia_latecrenata:3.3518805,Miconia_pusilliflora:3.3518805,Miconia_ferruginata:3.3518805,Miconia_alata:3.3518805,Miconia_angelana:3.3518805)NA:3.3518805,((Leandra_regnellii:2.4206675,Leandra_variabilis:2.4206675)NA:3.8575575,(Tococa_nitens:1.713615,Tococa_guianensis:1.713615):4.564611):0.425536):2.429571):2.89324):15.457324):2.196556):30.162874)Melastomataceae:23.048507,(Vochysia_cinnamomea:72.545035,(((((Eugenia_punicifolia:1.0291195,Eugenia_uniflora:1.0291195,Eugenia_roxburghii:1.0291195,Eugenia_selloi:1.0291195)NA:4.1416795,Myrcia_splendens:5.170799):0.717931,(Myrcia_tomentosa:4.367527,Psidium_cattleianum:4.367527):1.521204):29.213709,(Metrosideros_excelsa:27.6833,Syzygium_rotundifolium:27.683298):7.419141):9.594696,Eucalyptus_globulus:44.697136):27.8479):10.3468):3.601055):0.728903):0.978722)Myrtales:22.821319,((Limnanthes_douglasii_subsp._rosea:77.69606,((Jacaratia_spinosa:77.110121,(Capparis_spinosa:2.769299,Capparis_brevispina:2.769299,Capparis_zeylanica:2.769299,Capparis_jacobinae:2.769299)NA:74.34082):0.208814,((Peritoma_arborea:65.299792,Cleome_spinosa:65.299791)Cleomaceae:3.949061,(Parrya_nudicaulis:34.754919,((Alliaria_petiolata:11.193321,(Lepidium_papilliferum:11.085322,((Barbarea_vulgaris:7.767479,Cardamine_angustata:7.767479):2.78441,((Cochlearia_bavarica:4.966504,Arabidopsis_lyrata_subsp._petraea:4.966505):0.070457,(Physaria_obcordata:4.701582,(Erysimum_capitatum:1.213036,Erysimum_popovii:1.213036)NA:3.488545):0.33538):5.514927):0.533434):0.107999):2.873809,((Braya_fernaldii:2.5805535,Braya_longii:2.5805535)NA:7.7782235,(Orychophragmus_violaceus:3.325534,(Hesperidanthus_suffrutescens:2.943199,(Raphanus_raphanistrum:0.463494,Raphanus_raphanistrum_subsp._sativus:0.463494)NA:2.479706):0.382336):7.033242):3.708353):20.687788):34.493935):8.070081):0.377126)Brassicales:23.726257,(((Aquilaria_crassna:34.70579,((Wikstroemia_pseudoretusa:5.603872,(Daphne_laureola:2.801936,Daphne_gnidium:2.801936,Daphne_jezoensis:2.801936,Daphne_rodriguezii:2.801936)NA:2.801936):17.143666,(Gnidia_glauca:13.069442,Pimelea_villosa_subsp._arenaria:13.06944):9.678096):11.958252):46.29377,(((Cochlospermum_orinocense:19.3156565,Cochlospermum_regium:19.3156565)NA:53.9874335,(((Fumana_thymifolia:18.437041,Fumana_juniperina:18.437041)NA:18.437041,((Helianthemum_squamatum:12.1281715,Helianthemum_soongaricum:12.1281715)NA:19.8474665,(Cistus_ladanifer:28.704112,(Halimium_halimifolium:19.013254,(Cistus_salviifolius:7.298735,Cistus_monspeliensis:7.298735):11.71452):9.690858):3.271526):4.898445)Cistaceae:12.293208,((Shorea_ovalis:13.7285695,Shorea_acuminata:13.7285695,Shorea_leprosula:13.7285695,Shorea_lepidota:13.7285695,Shorea_macroptera:13.7285695,Shorea_hemsleyana:13.7285695,Pentacme_siamensis:13.7285695)NA:21.8410325,Dipterocarpus_oblongifolius:35.569604):13.597688):24.1358):6.445613,(Dombeya_acutangula:44.076221,(((Durio_kutejensis:2.8271405,Durio_grandiflorus:2.8271405)NA:22.6461985,Craigia_yunnanensis:25.473339):7.263281,(Pseudobombax_munguba:30.707612,((Hibiscus_tiliaceus:15.924984,Talipariti_glabrum:15.924983):3.854071,(Abutilon_bedfordianum:11.018606,(Sidalcea_malviflora_subsp._elegans:0.6960185,Sidalcea_malviflora:0.6960185,Sidalcea_oregana:0.6960185)NA:10.3225865):8.760449):10.928557):2.029009):11.339602):35.672479):1.250857)Malvales:19.514066,((Nitraria_sphaerocarpa:60.517509,(Nitraria_sibirica:22.25417,(Nitraria_tangutorum:15.65992,Nitraria_roborowskii:15.65992):6.594249):38.26334):13.316551,((Spondias_tuberosa:59.095475,Schinus_terebinthifolia:59.095475)Anacardiaceae:11.845264,((Handeliodendron_bodinieri:46.097345,(Dodonaea_viscosa_subsp._angustifolia:38.887364,Lepisanthes_tetraphylla:38.887364):7.20998):22.565206,((Azadirachta_indica:43.05983,(Walsura_temrifolia:26.83835,Cabralea_canjerana:26.838349):16.221479):10.52262,((Glycosmis_pentaphylla:13.782118,Aegle_marmelos:13.782118):14.788956,(((Hortia_brasiliana:2.279189,((Metrodorea_nigra:0.649731,Metrodorea_stipularis:0.649731):1,Galipea_jasminiflora:1.649731)NA:0.629458):12.556096,(Zanthoxylum_beecheyanum:11.780516,Phellodendron_amurense:11.780515):3.05477):1.898858,((Melicope_simplex:3.353007,Melicope_nishimurae:3.353007,Melicope_quadrilocularis:3.353007):6,Psilopeganum_sinense:9.353007)NA:7.381136):11.836929):25.011377):15.0801):2.27819):2.89332)Sapindales:26.679566):0.908691):9.599517):1.646575):0.58204)Malvidae:4.28429,((Kallstroemia_grandiflora:72.823659,(Bulnesia_retamo:61.678421,Zygophyllum_xanthoxylum:61.678421):11.145238)Zygophyllaceae:40.855941,((((Euonymus_chloranthoides:7.743584,Euonymus_alatus:7.743584):60,(Maytenus_rigida:61.03898,(Parnassia_palustris:19.840512,Parnassia_epunctulata:19.840512)NA:41.198467):6.704604)Celastraceae:43.7473,(((Rourea_induta:61.578122,(Oxalis_corniculata:28.229586,Oxalis_purpurea:28.229586,Oxalis_squamata:28.229586,Oxalis_amblyosepala:28.229586,Oxalis_comptonii:28.229586,Oxalis_giftbergensis:28.229586,Oxalis_natans:28.229586,Oxalis_oculifera:28.229586,Oxalis_oreophila:28.229586,Oxalis_glabra:28.229586,Oxalis_pes-caprae:28.229586,Oxalis_tenuifolia:28.229586,Oxalis_eckloniana:28.229586,Oxalis_nidulans:28.229586)NA:33.348536):26.471,(Crinodendron_patagua:55.665762,Elaeocarpus_photiniifolia:55.665762):32.38336):23.3319,((Caryocar_villosum:88.073506,(Sauvagesia_erecta:16.869677,Sauvagesia_sprengelii:16.869677)NA:71.20383):17.774535,((Couepia_uiti:102.347149,(Bischofia_javanica:87.399216,(Cleistanthus_sumatranus:9.027742,Bridelia_stipularis:9.027741):78.371474):14.947933):1.947859,((Hugonia_serrata:28.083701,Linum_lewisii:28.083702)Linaceae:75.225064,(((Erythroxylum_havanense:41.5670705,Erythroxylum_campestre:41.5670705,Erythroxylum_suberosum:41.5670705,Erythroxylum_tortuosum:41.5670705)NA:56.7270585,(((Kielmeyera_abdita:13.641013,Kielmeyera_coriacea:13.641013,Kielmeyera_speciosa:13.641013,Kielmeyera_variabilis:13.641013)NA:27.559905,Calophyllum_inophyllum:41.20092):45.071058,(Mourera_fluviatilis:79.297606,(Vismia_guianensis:71.185023,((Hypericum_maculatum:23.514181,Hypericum_cumulicola:23.514181)NA:45.23257,((Clusia_hilariana:8.9268155,Clusia_nemorosa:8.9268155)NA:40.4210565,Garcinia_brasiliensis:49.347872):19.398878)Clusiaceae:2.438272):8.112584):6.974369):12.022155):2.819923,((Drypetes_integerrima:99.326619,(((Passiflora_suberosa:22.1373785,Passiflora_miersii:22.1373785,Passiflora_mooreana:22.1373785,Passiflora_mollissima:22.1373785,Passiflora_tricuspis:22.1373785,Passiflora_capsularis:22.1373785,Passiflora_pohlii:22.1373785)NA:66.8945595,((Paypayrola_blanchetiana:19.936495,Amphirrhox_longifolia:19.936495):20.142461,((Melicytus_micranthus:8.603698,Melicytus_novae-zelandiae:8.603698)NA:30.287264,Viola_praemorsa:38.890961):1.187995):48.952981):7.867736,(Salix_lapponum:15.4202235,Salix_udensis:15.4202235,Salix_miyabeana:15.4202235,Salix_myrsinifolia:15.4202235,Salix_lantana:15.4202235)NA:81.4794515):2.426945):1.254622,(((Byrsonima_lucida:15.594632,Byrsonima_coccolobifolia:15.594632,Byrsonima_sericea:15.594632,Byrsonima_microphylla:15.594632,Byrsonima_gardneriana:15.594632,Byrsonima_umbellata:15.594632,Byrsonima_rotunda:15.594632)NA:54.252365,(((Dicella_bracteosa:25.97328,Heteropterys_alternifolia:25.973281):3,Alicia_anisopetala:28.97328):20.027206,(Mascagnia_cordifolia:19.250342,((Stigmaphyllon_paralias:4.056351,Stigmaphyllon_lalandianum:4.056351)NA:9.68771,(Banisteriopsis_adenopoda:2.623513,Banisteriopsis_muricata:2.623513):11.120548):5.506281):29.750143):20.84651)Malpighiaceae:30.138195,((Croton_sarcopetalus:27.260378,Croton_sonderianus:27.260378)NA:55.970146,((Mallotus_japonicus:6.328883,Mallotus_apelta:6.328882):64.635754,((Jatropha_curcas:11.025874,Jatropha_mutabilis:11.025874,Jatropha_mollissima:11.025874,Jatropha_ribifolia:11.025874)NA:57.806909,(Euphorbia_nicaeensis:17.2552635,Euphorbia_baetica:17.2552635)NA:51.5775175):2.131854):12.265887):16.754666):0.59605):0.532812):2.194713):0.986243):1.553033)Malpighiales:5.53298):0.109862):1.76773,(((((Coriaria_arborea:52.284971,(Begonia_involucrata:18.4982305,Begonia_tonduzii:18.4982305,Begonia_urophylla:18.4982305,Begonia_fimbristipula:18.4982305)NA:33.7867415):21.099923,(Momordica_charantia:30.218375,Cucurbita_foetidissima:30.218373):43.166518)Cucurbitales:29.6899,((Quercus_ilex:2.777943,Quercus_lobata:2.777942):59.527451,(((Carya_ovata:12.155271,Carya_alba:12.155271)NA:12.155271,Juglans_mandshurica:24.310541):25.062952,Betula_apoiensis:49.373493):12.9319):40.7694):2.86119,((((Ziziphus_mistol:16.5046235,Ziziphus_joazeiro:16.5046235)NA:59.6753225,(Rhamnus_lycioides_subsp._oleoides:66.444945,(Pomaderris_hamiltonii:56.96134,Discaria_americana:56.961342):9.483603):9.735002)Rhamnaceae:3.343818,((Elaeagnus_rotundata:28.219941,Elaeagnus_mollis:28.219941)NA:46.012939,(Celtis_iguanaea:6.862089,Celtis_africana:6.862089):67.370793):5.290883):9.75332,(((Geum_rivale:57.031333,Rubus_chamaemorus:57.031331):3.152823,((Potentilla_anserina:1.2637455,Potentilla_erecta:1.2637455,Potentilla_tanacetifolia:1.2637455,Potentilla_pulcherrima:1.2637455,Potentilla_recta:1.2637455,Potentilla_simplex:1.2637455,Potentilla_simulatrix:1.2637455)NA:42.3106815,Comarum_palustre:43.574427):16.609727):22.109896,(Dryas_octopetala:81.433686,((Prunus_virginiana:1.24853,Prunus_armeniaca:1.24853,Prunus_mahaleb:1.24853,Prunus_mongolica:1.24853)NA:24.977669,(Sorbus_aucuparia:9.438978,((Amelanchier_arborea:7.003878,Crataegus_monogyna:7.003879):0.371571,(Photinia_wrightiana:6.850068,(Sorbus_torminalis:4.694765,((Osteomeles_schwerinae:2.663264,Malus_sieversii:2.663264):1.042092,(Rhaphiolepis_indica_var._umbellata:0.915599,Eriobotrya_japonica:0.915599):2.789757):0.989409):2.155302):0.525383):2.063528):16.78722):55.207487):0.860363)Rosaceae:6.983035)Rosales:16.6589):1.05941,(Polygala_vayredae:72.048794,((Bauhinia_forficata:31.4308445,Bauhinia_curvula:31.4308445,Bauhinia_cheilantha:31.4308445)NA:37.7116865,(((Ceratonia_siliqua:39.03231,Copaifera_langsdorffii:39.032311):13.850294,(((Chamaecrista_nictitans:16.5517615,Chamaecrista_lineata_var._keyensis:16.5517615,Chamaecrista_serpens:16.5517615)NA:16.5517615,((Caesalpinia_echinata:10.787689,Caesalpinia_decapetala:10.787689,Caesalpinia_pyramidalis:10.787689):11,Talbotiella_gentii:21.787689):11.315834):10.348681,((Senna_didymobotrya:6.654317,Senna_silvestris:6.654317,Senna_corymbosa:6.654317,Senna_multijuga:6.654317,Senna_martiana:6.654317,Senna_spectabilis:6.654317)NA:35.446429,((Gymnocladus_assamicus:27.894533,Parkinsonia_aculeata:27.894536):4.132199,(Prosopis_glandulosa_var._torreyana:11.507338,(Leucaena_leucocephala:4.399767,((Pseudopiptadenia_contorta:0.5759135,Pseudopiptadenia_leptostachya:0.5759135)NA:3.5314965,(Acacia_tortilis:3.288302,((Acacia_saligna:1.499735,(Inga_oerstediana:0.3243505,Inga_punctata:0.3243505,Inga_edulis:0.3243505,Inga_densiflora:0.3243505,Inga_sierrae:0.3243505,Inga_mortoniana:0.3243505,Inga_quaternata:0.3243505,Inga_stipularis:0.3243505)NA:1.1753835):0.100188,(Acacia_dealbata:0.735652,(Acacia_melanoxylon:0.596811,Acacia_longifolia:0.59681):0.138841):0.864272):1.688379):0.819109):0.292356):7.107572):20.519395):10.074014):1.351458):9.430401):4.699684,((Adesmia_bijuga:45.511644,(Geoffroea_decorticans:29.949548,Aeschynomene_amorphoides:29.949549):15.562097):8.233704,(((Anagyris_foetida:25.950904,(Ammopiptanthus_mongolicus:18.107474,(Ammodendron_bifolium:13.433939,(Sophora_tomentosa:7.684776,Sophora_microphylla:7.684777):5.749163):4.673534):7.84343):4.825917,(((Aspalathus_cymbriformis:4.387334,Aspalathus_uniflora:4.387334)NA:11.407794,Crotalaria_vitellina:15.795127):3.476436,(Lupinus_arcticus:4.746662,(Cytisus_scoparius:3.793941,(Cytisus_striatus:2.508977,(Retama_sphaerocarpa:1.267429,Genista_monspessulana:1.267429):1.241548):1.284962):0.95272):14.524903):11.505256):22.29667,((Dipteryx_alata:28.058856,Swartzia_pickelii:28.058856):22.787859,((Dillwynia_hispida:13.79239,Pultenaea_densifolia:13.792391):36.161453,(((Canavalia_brasiliensis:27.340175,(Tephrosia_virginiana:10.067417,Derris_ovalifolia:10.067418):17.272758):7.751898,((Lespedeza_cuneata:9.596232,Kummerowia_striata:9.596232):10,(Eriosema_distinctum:9.596232,Vigna_caracalla:9.596231,Cologania_broussonetii:9.596231):10):15.495842):6.643516,((Hippocrepis_emerus_subsp._emerus:13.774522,(Anthyllis_vulneraria:4.704522,(Dorycnium_hirsutum:1.472765,Lotus_corniculatus:1.472766):3.231756):9.070001):21.484786,((Hedysarum_coronarium:4.6379175,Hedysarum_scoparium:4.6379175)NA:22.3180035,(((Astragalus_exscapus:7.435619,Astragalus_scaphoides:7.435619)NA:7.435619,(Colutea_arborescens_subsp._hispanica:7.871238,Eremosparton_songoricum:7.871238):7):11.719699,(((Vicia_villosa:11.018416,Vicia_nigricans:11.018415):1.647127,Lathyrus_vernus:12.665542):1.488258,(Trifolium_repens:6.690016,Trifolium_dasyphyllum:6.690016,Trifolium_parryi:6.690016)NA:7.463783):12.437138):0.364984):8.303387):6.47628):8.218255):0.892871):2.226774):0.671859):3.836941):11.560242)Fabaceae:2.906263)Fabales:34.9466):6.26322)Fabidae:0.420986):3.85514)Rosidae:0.138911)Superrosidae:1.491856,(Davilla_kunthii:118.158216,(((((Tristerix_corymbosus:16.923989,((Peraxilla_tetrapetala:1.7519395,Peraxilla_colensoi:1.7519395)NA:13.1119695,(Ligaria_cuneifolia:6.323555,(Psittacanthus_robustus:2.2345715,Psittacanthus_calyculatus:2.2345715)NA:4.0889835):8.540354):2.060081):1.817724,((Agelanthus_brunneus:0.7686095,Agelanthus_djurensis:0.7686095)NA:2.8718345,Globimetula_braunii:3.640443):15.101269):26.087085,Santalum_boninense:44.828797):70.332205,(((Tamarix_ramosissima:10.240761,Tamarix_chinensis:10.240761):73.165907,((Plumbago_auriculata:36.790268,(Armeria_maritima:30.117924,(Limonium_otolepis:8.255189,Limonium_chrysocomum:8.255189)NA:21.862734):6.672345):22.3121,((Polygonum_jucundum:2.9387025,Polygonum_japonicum:2.9387025)NA:32.4050655,Fagopyrum_acutatum:35.343768):23.7586):24.3043):6.05427,((((Phytolacca_americana:35.002029,Rivina_humilis:35.00203)Phytolaccaceae:1.494169,(Mirabilis_jalapa:16.259438,Abronia_alpina:16.259438):20.236762):20.22285,((Claytonia_virginica:1.186744,Claytonia_lanceolata:1.186744):33.273616,(Talinum_paniculatum:30.50238,(Opuntia_monacantha:11.756207,(((Cereus_repandus:6,((Melocactus_glaucescens:2,Melocactus_paucispinus:2):2,Cipocereus_laniflorus:4):2):3.186156,((Ferocactus_cylindraceus:2.653992,Ferocactus_wislizeni:2.653992)NA:2.653992,(Ariocarpus_bravoanus:1.3463755,Ariocarpus_fissuratus:1.3463755,Ariocarpus_agavioides:1.3463755,Ariocarpus_kotschoubeyanus:1.3463755,Ariocarpus_retusus:1.3463755,Ariocarpus_scaphirostris:1.3463755,Ariocarpus_retusus_subsp._trigonus:1.3463755)NA:3.9616085):3.878172):0.99025,((Schlumbergera_truncata:4.622496,(Echinopsis_atacamensis:0.7560565,Echinopsis_thelegona:0.7560565)NA:3.8664395):0.21303,(((((Pachycereus_pringlei:0.101024375,Pachycereus_pecten-aboriginum:0.101024375):0.101024375,Marginatocereus_marginatus:0.20204875):0.20204875,Lophocereus_schottii:0.4040975):0.4040975,Carnegiea_gigantea:0.808196):0.358524,(Stenocereus_griseus:0.471,Stenocereus_thurberi:0.470999):0.69572):3.668806):5.340881):1.579801):18.746173):3.957978):22.258691):4.281189,(((Stellaria_pubera:11.212349,(Cerastium_cerastoides:7.569986,Cerastium_alpinum:7.569985):3.642362):12.582835,((Dianthus_deltoides:1.467118,Dianthus_armeria:1.467118):10.846955,(Silene_viscaria:2.269323,Silene_acaulis:2.269323,Silene_dioica:2.269323,Silene_latifolia:2.269323,Silene_douglasii:2.269323,Silene_stellata:2.269323,Silene_virginica:2.269323,Silene_latifolia_subsp._alba:2.269323,Silene_douglasii_var._oraria:2.269323,Silene_acutifolia:2.269323)NA:10.04475):11.48111):33.176256,(Krascheninnikovia_ceratoides:19.265667,(Atriplex_acanthocarpa:0.130752,Atriplex_canescens:0.130752):19.134914):37.70577):4.0288):28.4607)Caryophyllales:25.700064):1.536275,(((Cornus_kousa_subsp._kousa:97.740469,Davidia_involucrata:97.740468)Cornales:7.93534,((Impatiens_capensis:22.521039,Impatiens_platyadena:22.521039,Impatiens_lateristachys:22.521039,Impatiens_latifolia:22.521039,Impatiens_oxyanthera:22.521039,Impatiens_hainanensis:22.521039)NA:69.926839,((((Ardisia_escallonioides:15.158898,Ardisia_sieboldii:15.158898)NA:15.158898,((Myrsine_maximowiczii:4.5065095,Myrsine_parvifolia:4.5065095)NA:24.6722875,(Lysimachia_mauritiana_var._rubida:20.390601,Anagallis_monelli:20.390601):8.788195):1.139):4.723751,((Primula_veris:14.0261875,Primula_modesta:14.0261875,Primula_farinosa:14.0261875,Primula_sieboldii:14.0261875,Primula_merrilliana:14.0261875,Primula_cusickiana_var._maguirei:14.0261875)NA:14.0261875,Dodecatheon_hendersonii:28.052374):6.989172):50.531191,((Diospyros_vera:79.644269,((Schima_wallichii:57.075999,(Camellia_oleifera:7.2506165,Camellia_azalea:7.2506165)NA:49.8253835):10.954554,(Eurya_japonica:10.954554,Eurya_boninensis:10.954554):57.075999,(((Pouteria_torta:4.1726345,Pouteria_ramiflora:4.1726345)NA:20.4778755,Sideroxylon_obtusifolium:24.650511):4.0521,Planchonella_obovata:28.702611):39.327943):11.613715):3.123877,(((Roridula_gorgonias:57.480225,Roridula_dentata:57.480225)Roridulaceae:19.694339,((Symplocos_kawakamii:37.7507835,Symplocos_pergracilis:37.7507835)NA:37.7507835,Eschweilera_nana:75.501567):1.672997):5.010998,((Darlingtonia_californica:63.590049,Sarracenia_purpurea:63.59005)Sarraceniaceae:15.732659,((Sinojackia_huangmeiensis:63.973907,Styrax_obassis:63.973908)Styracaceae:14.843333,((Ipomopsis_aggregata:42.583812,((Polemonium_viscosum:15.421145,Polemonium_foliosissimum:15.421145,Polemonium_caeruleum:15.421145,Polemonium_van-bruntiae:15.421145)NA:15.421145,((Linanthus_parviflorus:7.798905,Linanthus_bicolor:7.798905)NA:12.89206,(Leptosiphon_jepsonii:18.392977,Phlox_drummondii:18.392977):2.297987):10.151325):11.741521):36.079843,((Erica_multiflora:24.498971,(Kalmia_latifolia:14.666766,((Rhododendron_hongkongense:6.153308,Rhododendron_semibarbatum:6.153308,Rhododendron_moulmainense:6.153308,Rhododendron_championiae:6.153308,Rhododendron_farrerae:6.153308,Rhododendron_macrosepalum:6.153308,Rhododendron_simsii:6.153308,Rhododendron_ferrugineum:6.153308,Rhododendron_canadense:6.153308,Rhododendron_calendulaceum:6.153308,Rhododendron_ponticum:6.153308,Rhododendron_aureum:6.153308,Rhododendron_delavayi:6.153308,Rhododendron_agastum:6.153308,Rhododendron_decorum:6.153308,Rhododendron_fortunei:6.153308,Rhododendron_simiarum:6.153308,Rhododendron_irroratum:6.153308,Rhododendron_reticulatum:6.153308,Rhododendron_cyanocarpum:6.153308,Rhododendron_siderophyllum:6.153308)NA:4.513458,Ledum_palustre_subsp._groenlandicum:10.666766):4):9.832205):19.004871,((Styphelia_abietina:8.8815,(Leucopogon_fasciculatus:7.713518,Brachyloma_ericoides:7.713519):1.167982):27.578601,(Andromeda_polifolia:18.133405,((Vaccinium_hirtum:5.4448795,Vaccinium_smallii:5.4448795,Vaccinium_membranaceum:5.4448795,Vaccinium_myrtillus:5.4448795,Vaccinium_uliginosum:5.4448795,Vaccinium_microcarpum:5.4448795,Vaccinium_vitis-idaea:5.4448795,Vaccinium_angustifolium:5.4448795,Vaccinium_myrtilloides:5.4448795,Vaccinium_boninense:5.4448795)NA:5.4448795,Gaylussacia_brasiliensis:10.889758):7.243646):18.326696):7.04374):35.159811):0.153589):0.505467):2.862854):0.582584):2.804592):6.87514)Ericales:13.22793):1.93366,(((Ilex_crenata:34.535104,Ilex_pedunculosa:34.535104,Ilex_serrata:34.535104,Ilex_mertensii:34.535104)NA:66.454174,(Escallonia_myrtoidea:97.414607,(Audouinia_capitata:96.373775,((Viburnum_macrocephalum:91.355929,(Heptacodium_miconioides:60.861418,(Lonicera_maackii:8.001782,Lonicera_japonica:8.001782,Lonicera_flava:8.001782)NA:52.859636):30.49451)Dipsacales:4.960966,(((Schefflera_heptaphylla:57.914973,(Fatsia_oligocarpella:53.365748,Raukaua_anomalus:53.365748):4.549226):18.663824,(Pittosporum_boninense:76.238747,(Eryngium_cuneifolium:53.659818,((Aciphylla_squarrosa:19.69016,(Chaerophyllum_bulbosum:9.690159,Torilis_arvensis:9.690159):10):1.649359,(Carum_carvi:19.326592,(Pimpinella_saxifraga:18.650235,Lomatium_salmoniflorum:18.650235):0.676355):2.012928):32.3203):22.57893):0.34005):18.837972,(((Campanula_rotundifolia:26.4836245,Campanula_americana:26.4836245)NA:26.4836245,((Lobelia_gregoriana:12.951368,Lobelia_chinensis:12.951368,Lobelia_cardinalis:12.951368,Lobelia_siphilitica:12.951368,Lobelia_boykinii:12.951368,Lobelia_telekii:12.951368)NA:22.864121,(Canarina_canariensis:28.910317,(Wahlenbergia_krebsii:4.830841,Wahlenbergia_cuspidata:4.830841,Wahlenbergia_albomarginata:4.830841)NA:24.079476):6.905173):17.15176)Campanulaceae:30.696422,((Alseuosmia_pusilla:9.978023,Alseuosmia_macrophylla:9.978023,Alseuosmia_quercifolia:9.978023,Alseuosmia_turneri:9.978023)NA:68.467897,(Scaevola_taccada:67.194182,(Nastanthus_scapigerus:56.19418,(Chuquiraga_oppositifolia:45.7437,(((((Chaetanthera_renifolia:5.83091,Gerbera_aurantiaca:5.83091):0.956399,(Perezia_carthamoides:2.23062,Acourtia_runcinata:2.23062):4.556689):1.153314,Inula_royleana:7.940623):7.094308,((Cirsium_boninense:1,Carduus_nutans:1):1.131367,((Centaurea_solstitialis:0.141114,Centaurea_jacea:0.141115):1.627467,(Saussurea_medusa:0.296721,Saussurea_laniceps:0.296721)NA:1.471861):0.362786):12.903564):19.90557,((Scorzonera_humilis:25.334338,((Crepidiastrum_grandicollum:17.879786,(Taraxacum_ceratophorum:13.879786,(Ixeris_longirostra:2.2676425,Ixeris_chinensis:2.2676425)NA:11.6121435):4):5.430391,(Hypochaeris_thrincioides:17.180695,Sonchus_arvensis:17.180695):6.129482):2.024161):6.906845,((Senecio_integrifolius:24.283962,(Erigeron_breviscapus:9.297671,(Symphyotrichum_sericeum:2.261229,((Solidago_canadensis:0.143377,Solidago_juncea:0.143378):0.202495,Euthamia_graminifolia:0.345872):1.915357):7.036442):14.986292):3.988555,(((Atractylodes_japonica:15.185223,Leucanthemum_vulgare:15.185222):3.699192,(Antennaria_dioica:5.223586,Helichrysum_stoechas:5.223585):13.66083):5.709328,(Coreopsis_lanceolata:19.784575,(((Argyroxiphium_sandwicense:10,Arnica_latifolia:10):2.905914,Liatris_ohlingerae:12.905913):0.548637,((Echinacea_laevigata:8.556821,(Flourensia_cernua:4,Helianthus_exilis:4):4.556821):2.743983,((Balsamorhiza_sagittata:1.4501545,Balsamorhiza_deltoidea:1.4501545)NA:7.8905815,(Lecocarpus_pinnatifidus:8.499207,Lasthenia_fremontii:8.499209):0.841527):1.960068):2.153746):6.330024):4.80917):3.678774):3.968666):2.699318):10.8032)Asteraceae:10.45048):11):11.251739):5.217751)Asterales:11.753099):0.900124):0.05688):1.040834):3.57467)Campanulidae:1.88221,(Aucuba_japonica:96.950267,(((Mertensia_fusiformis:22.082575,(Arnebia_szechenyi:10.69005,(Echium_vulgare:2.457242,Echium_wildpretii:2.457242)NA:8.232808):11.392525):33.712633,((Cordia_multispicata:26.4382775,Cordia_lutea:26.4382775)NA:27.9998155,(Hydrophyllum_fendleri:26.304906,Nemophila_menziesii:26.304907):28.133189):1.357115)Boraginaceae:19.20379,(((((Gentiana_cruciata:14.823595,Gentiana_straminea:14.823595,Gentiana_stylophora:14.823595,Gentiana_crassa_subsp._rigescens:14.823595)NA:14.823595,(Sebaea_grandis:22.400324,((Blackstonia_perfoliata:14.21714,(Chironia_krebsii:5.631959,(Centaurium_littorale:4.757497,(Centaurium_pulchellum:3.553777,(Centaurium_erythraea:1.872426,Sabatia_angularis:1.872425):1.681352):1.20372):0.874462):8.585181):5.978244,((Swertia_perennis:1.3932215,Swertia_przewalskii:1.3932215)NA:1.7005545,Gentianella_germanica:3.093776):17.101608):2.204939):7.246867,Chelonanthus_alatus:29.64719)Gentianaceae:22.381642,((Gelsemium_sempervirens:46.338842,Geniostoma_fagraeoides:46.33884):0.41634,((Ochrosia_nakaiana:13.891387,Rauvolfia_grandiflora:13.891386):14.930246,(Allamanda_blanchetii:18.63281,(Nerium_oleander:11.815589,(Apocynum_venetum:8.977132,((Cynanchum_otophyllum:1.209959,((Oxypetalum_appendiculatum:0.046733,Oxypetalum_banksii:0.046733,Oxypetalum_mexiae:0.046733)NA:0.921725,(Vincetoxicum_hirundinaria:0.701825,(((Gomphocarpus_physocarpus:0.099045,Gomphocarpus_fruticosus:0.099045):0.191856,Xysmalobium_undulatum:0.290901):0.081176,(Asclepias_curassavica:0.319371,Asclepias_syriaca:0.319371):0.052706):0.329749):0.266632):0.241502):3.152169,(Mandevilla_pentlandiana:1.159968,Cryptostegia_madagascariensis:1.159968):3.202159):4.615003):2.838457):6.81722):10.188824):17.933549):5.27365):6.77608,((Sabicea_cinerea:43.318118,((Pagamea_duckei:17.418142,(((Psychotria_poeppigiana:2.712141,Psychotria_hoffmannseggiana:2.712141,Psychotria_suerrensis:2.712141,Psychotria_nuda:2.712141,Psychotria_suterella:2.712141,Psychotria_tenuinervis:2.712141,Psychotria_longipedunculata:2.712141,Psychotria_homalosperma:2.712141,Psychotria_carthagenensis:2.712141,Psychotria_goyazensis:2.712141,Psychotria_mapourioides:2.712141,Psychotria_jasminoides:2.712141)NA:3.837661,Carapichea_ipecacuanha:6.549801,Margaritopsis_cymuligera:6.549801):5.4899,(Palicourea_rigida:5.8099125,Palicourea_macrobotrys:5.8099125,Palicourea_demissa:5.8099125)NA:6.2297895):5.37844):15.179642,(Paederia_foetida:23.6338,(Coprosma_spathulata:22.942977,((Oldenlandia_pulcherrima:7,Leptopetalum_grayi:7):8.616522,((Manettia_luteorubra:2.22893,Manettia_cordifolia:2.22893,Manettia_mitis:2.22893)NA:2.786224,(Richardia_grandiflora:4.344812,Mitracarpus_longicalyx:4.344811):0.670341):10.601367):7.326454):0.690823):8.963984):10.720335):4.328694,(Luculia_pinceana:34.341877,((Hillia_parasitica:19.756971,Chiococca_alba:19.756971):13.428571,((Posoqueria_latifolia:32.492059,(Bathysa_australis:16,Schizocalyx_cuspidatus:16):16.492058):0.460603,((Ixora_pavetta:4,Glionnetia_sericea:4):10.156686,((Oxyanthus_pyriformis:5.435517,Tarenna_asiatica:5.435516):2.671608,(Gardenia_boninensis:7.049185,Duperrea_pavettifolia:7.049183):1.057942):6.049562):18.795975):0.232879):1.156337):13.304934):11.1581)Gentianales:14.564527,(((Jacquemontia_multiflora:40.650516,(((Convolvulus_arvensis:12.4006955,Convolvulus_chilensis:12.4006955,Convolvulus_nodiflorus:12.4006955,Convolvulus_lineatus:12.4006955)NA:12.4006955,(Calystegia_sepium:4.444078,Calystegia_collina:4.444078)NA:20.357314):1.483087,(Merremia_macrocalyx:24.553308,(Ipomoea_asarifolia:4.3356155,Ipomoea_purpurea:4.3356155,Ipomoea_wolcottiana:4.3356155,Ipomoea_bahiensis:4.3356155,Ipomoea_eriocalyx:4.3356155)NA:20.2176915):1.73117):14.366039):15.589985,((Calibrachoa_elegans:31.648256,Nierembergia_linariifolia:31.648256):10,(Nicotiana_alata:14.153703,(((Hyoscyamus_niger:3.427079,(Anisodus_tanguticus:1,Anisodus_carniolicoides:1,Anisodus_luridus:1):2.427079):4,Lycium_cestroides:7.427079):5.499764,(Mandragora_caulescens:10.365843,(Datura_ferox:6.980471,((Witheringia_solanacea:2.34064,Physalis_longifolia:2.34064):4.528463,(Solanum_americanum:2.223668,Solanum_rostratum:2.223668,Solanum_carolinense:2.223668,Solanum_melongena:2.223668,Solanum_torvum:2.223668,Solanum_peruvianum:2.223668)NA:4.645434):0.111368):3.385371):2.560999):1.22686):27.494556):14.592246):16.58655,((Osmanthus_insularis:22.751001,((Ligustrum_micranthum:7,Ligustrum_obtusifolium:7):8.717376,Jasminum_fruticans:15.717377):7.033626):33.489537,((((Collinsia_parviflora:3.4575795,Collinsia_verna:3.4575795,Collinsia_sparsiflora:3.4575795)NA:3.6227625,(Penstemon_pallidus:2.063994,Penstemon_haydenii:2.063994,Penstemon_scariosus:2.063994,Penstemon_roseus:2.063994)NA:5.016348):14.887495,(Acanthorrhinum_rivas-martinezii:14.396836,(Isoplexis_canariensis:8.396836,Veronica_cusickii:8.396836,Hebe_macrocarpa:8.396836):6):7.571001):20.793117,((Pinguicula_vallisneriifolia:39.951202,Utricularia_reniformis:39.951201)Lentibulariaceae:2.376944,(((((Melampyrum_pratense:18.336858,Melampyrum_arvense:18.336858):3.033134,(Rhinanthus_minor:17.721379,Euphrasia_willkommii:17.72138):3.648613):9.277267,((Pedicularis_longiflora:7.814656,Pedicularis_rex:7.814656,Pedicularis_palustris:7.814656,Pedicularis_monbeigiana:7.814656,Pedicularis_siphonantha:7.814656,Pedicularis_gruina:7.814656)NA:17.346855,((Cordylanthus_maritimus:8.65233,Castilleja_linariifolia:8.65233):3.914499,(Agalinis_strictifolia:3.386951,Agalinis_acuta:3.386951):9.179879):12.594682):5.485749):5,Platypholis_boninsimae:35.647261):6.49864,((Staurogyne_itatiaiae:31.141846,((Avicennia_schaueriana:21.70274,Thunbergia_alata:21.702739):3.439109,(Geissomeria_pubescens:20.327457,((Lepidagathis_sessilifolia:9.244909,(Odontonema_barberioides:7.244909,(Stenostephanus_lobeliiformis:5.244909,(Justicia_adhatoda:1.864914,Justicia_sebastianopolitanae:1.864914)Justicia:3.379995):2):2):7.08255,(Ruellia_brevifolia:1.1961385,Ruellia_nudiflora:1.1961385,Ruellia_menthoides:1.1961385,Ruellia_subsessilis:1.1961385)Ruellia:15.1313185):4):4.814389):6):10.874319,((((Ixianthes_retzioides:34.212166,(Mimulus_luteus:5.291764,Mimulus_guttatus:5.291764):28.920401):3.920691,((Stachytarpheta_glabra:25.242158,Lantana_camara:25.242157):3.961547,((Anemopaegma_arvense:6,Anemopaegma_glaucum:6):18.827548,Jacaranda_copaia:24.827548,(Tecoma_stans:12.08703,(Tecomella_undulata:6.595685,(((Incarvillea_sinensis:1.1147645,Incarvillea_mairei:1.1147645)NA:4.8560745,Catalpa_fargesii:5.970839):0.524846,((Adenocalymma_bracteatum:1.727917,(Fridericia_dichotoma:0.1767405,Fridericia_conjugata:0.1767405)NA:1.5511775):4.382244,((Zeyheria_montana:5.320913,Cybistax_antisyphilitica:5.320913):0.583169,((Tabebuia_aurea:1.7040835,Tabebuia_nodosa:1.7040835,Tabebuia_roseoalba:1.7040835)NA:3.5692055,(Handroanthus_serratifolius:1.0259355,Handroanthus_ochraceus:1.0259355,Handroanthus_heptaphyllus:1.0259355,Handroanthus_impetiginosus:1.0259355,Handroanthus_vellosoi:1.0259355,Handroanthus_chrysotrichus:1.0259355,Handroanthus_umbellatus:1.0259355)NA:4.2473525):0.630794):0.206079):0.385524):0.1):5.491346):12.740517)Bignoniaceae:4.376157):8.92915):2.929385,((Eremophila_glabra:33.409982,(Verbascum_blattaria:10,Verbascum_thapsus:10):23.409982,Ameroglossum_pernambucense:33.409982):7.557573,(Dayaoshania_cotinifolia:37.394573,(Saintpaulia_confusa:14.068483,(Paraboea_rufescens:13.440884,(Primulina_gueilinensis:0.7429735,Primulina_lutea:0.7429735,Primulina_repanda_var._guilinensis:0.7429735,Primulina_glandulosa_var._yangshuoensis:0.7429735)NA:12.6979085):0.6276):23.326091,((Nematanthus_crassifolius:11.518162,Nematanthus_lanceolatus:11.518162)NA:11.518162,((Besleria_melancholica:5.623658,Besleria_longimucronata:5.623658)NA:12.767522,(Rhabdothamnus_solandri:16.487294,(((Sinningia_cooperi:3.4642655,Sinningia_gigantifolia:3.4642655)NA:3.4642655,Paliavana_tenuiflora:6.928531):0.6945,((Rhytidophyllum_asperum:3.616398,(Gesneria_pedunculosa:1.8081995,Gesneria_citrina:1.8081995,Gesneria_cuneifolia:1.8081995,Gesneria_viridiflora_subsp._quisqueyana:1.8081995,Gesneria_reticulata:1.8081995,Gesneria_viridiflora_subsp._sintenisii:1.8081995,Gesneria_leucomalla:1.8081995,Gesneria_vernicosa:1.8081995)NA:1.8081995):3.577674,Seemannia_sylvatica:7.194072):0.428959):8.864263):1.903887):4.645143):14.358252)Gesneriaceae:3.572979):0.094686):0.332342,(((Callicarpa_glabra:2.6709275,Callicarpa_subpubescens:2.6709275)NA:11.1242445,((Teucridium_parvifolium:12.605087,((Clerodendrum_villosum:5,(Amasonia_campestris:2,Amasonia_obovata:2):3):5.921323,Ajuga_boninsimae:10.921323):1.683764):0.204904,Scutellaria_longituba:12.809991):0.985182):8.691502,(Vitex_trifolia_subsp._litoralis:17.424274,((Perilla_frutescens:5.364304,((Syncolostemon_macranthus:0.364304,Syncolostemon_densiflorus:0.364304,Syncolostemon_rotundifolius:0.364304):3,Rhaphiodon_echinus:3.364304):2)Ocimeae:2.009477,(Salvia_sellowiana:7.034618,(((Thymbra_capitata:3.945494,Thymus_vulgaris:3.945494):0.480778,Clinopodium_vulgare:4.426272):1.499812,((Prunella_vulgaris:3.409721,(Dicerandra_frutescens:1,Nepeta_cataria:1):2.409722):0.283782,(Glechoma_hederacea:1.531792,Dracocephalum_austriacum:1.531791):2.161711):2.232581):1.108534):0.339164):10.050491):5.062401):18.907909):0.621584):0.129732):0.182246):0.432809):13.479585):16.586513):0.542387):1.62956):21.951269):5.92122):4.73798)Asteridae:9.087809)Pentapetalae:1.46094)Superasteridae:1.00729)Gunneridae:17.73496)Eudicotyledoneae:43.727816):7.65496):54.986434)Angiospermae;
