# Supplementary material for: Land use and pollinator dependency drives global patterns of pollen limitation in the Anthropocene
Source: Nat Commun. 2020 Aug 10;11:3999. doi: 10.1038/s41467-020-17751-y (PMC7417528; doi:10.1038/s41467-020-17751-y)
Supplement: Supplementary file 4 — Source Data [file 41467_2020_17751_MOESM4_ESM.zip › Source Data.xlsx]

## Sheet: processed_glopl_data
species	es	var_es	luh	pd	eco_spec	fun_spec	factors
Dipterocarpus_oblongifolius	0.851996	0.000603955	LUH.veget	AF	NA	NA	FS-Bagout-flower
Shorea_acuminata	2.91635	0.00427558	LUH.veget	PD	NA	NA	FS-Bagout-flower
Shorea_hemsleyana	2.14316	0.00475648	LUH.veget	PD	NA	NA	FS-Bagout-flower
Shorea_lepidota	2.98757	0.00299302	LUH.veget	PD	NA	NA	FS-Bagout-flower
Shorea_leprosula	2.711	0.00242927	LUH.veget	PD	NA	NA	FS-Bagout-flower
Shorea_macroptera	2.50912	0.00441015	LUH.veget	PD	NA	NA	FS-Bagout-flower
Shorea_ovalis	0.10158	0.00165943	LUH.veget	PD	NA	NA	FS-Bagout-flower
Arisaema_triphyllum	3.85673	0.141645	LUH.veget	PD	m	other_specialized	SPP-Sup-whole_plant
Solidago_canadensis	0.329751	0.00917932	LUH.managed	PD	m	generalist	SO-Sup-inflorescense
Euthamia_graminifolia	0.283038	0.034619	LUH.managed	PD	m	generalist	SO-Sup-inflorescense
Solidago_juncea	0.134699	0.0716495	LUH.managed	PD	m	generalist	SO-Sup-partialplant
Aplectrum_hyemale	0.0667709	0.000824666	LUH.managed	AF	o	bee_specialized	FS-Sup-whole_plant
Erythronium_umbilicatum	-0.0446724	0.0704476	LUH.managed	PD	f	bee_specialized	SPFR-Sup-whole_plant
Erythronium_umbilicatum	-0.0104713	0.000276668	LUH.managed	PD	f	bee_specialized	FS-Sup-whole_plant
Erythronium_umbilicatum	-0.108214	0.00122147	LUH.managed	PD	f	bee_specialized	FS-Sup-whole_plant
Erythronium_umbilicatum	0.0268113	0.0335025	LUH.managed	PD	f	bee_specialized	SPFR-Sup-whole_plant
Erythronium_umbilicatum	-0.171422	0.023873	LUH.managed	PD	f	bee_specialized	SPFR-Sup-whole_plant
Erythronium_umbilicatum	0.106972	0.0472234	LUH.managed	PD	f	bee_specialized	SPFR-Sup-whole_plant
Erythronium_umbilicatum	-0.0139862	0.00108422	LUH.managed	PD	f	bee_specialized	FS-Sup-whole_plant
Inga_sierrae	2.45674	0.0001792	LUH.managed	PD	m	generalist	FS-Sup-flower
Inga_densiflora	1.60944	0.000654869	LUH.managed	PD	m	generalist	FS-Sup-flower
Inga_mortoniana	3.19867	0.000684224	LUH.managed	PD	m	generalist	FS-Sup-flower
Inga_oerstediana	0.875469	0.00191379	LUH.managed	PD	m	generalist	FS-Sup-flower
Inga_punctata	2.30259	0.000667882	LUH.managed	PD	m	generalist	FS-Sup-flower
Hydrocharis_morsus-ranae	0.924093	0.00126023	LUH.managed	PD	f	generalist	FS-Bagout-flower
Stellaria_pubera	0.147158	0.000278836	LUH.managed	PD	m	generalist	FS-Sup-inflorescense
Polemonium_viscosum	0.678619	0.0214492	LUH.veget	PD	m	generalist	SPFL-Sup-flower
Polemonium_viscosum	0.377972	0.0464868	LUH.veget	PD	m	generalist	SPFL-Sup-flower
Polemonium_viscosum	0.939502	0.044346	LUH.veget	PD	m	generalist	SPFL-Sup-flower
Clintonia_borealis	0.0682082	0.00448323	LUH.veget	PD	f	bee_specialized	SO-Bagout-partialplant
Staphylea_trifolia	2.32856	0.000637849	LUH.urban	PD	m	generalist	FS-Bagout-inflorescense
Ipomopsis_aggregata	1.10157	0.0652849	LUH.veget	PD	f	other_specialized	SPP-Sup-flower
Erythronium_americanum	0.337444	0.0164498	LUH.veget	PD	f	bee_specialized	SO-Bagout-partialplant
Rubus_chamaemorus	0.0932027	0.000249282	LUH.veget	PD	m	generalist	FS-Sup-flower
Rubus_chamaemorus	0.0497309	0.0001584	LUH.veget	PD	m	generalist	FS-Sup-flower
Rubus_chamaemorus	0.28283	0.00619582	LUH.veget	PD	m	generalist	SO-Sup-flower
Podophyllum_peltatum	1.20291	0.0116614	LUH.veget	PD	f	bee_specialized	FS-Sup-whole_plant
Cardamine_angustata	0.071656	0.0125887	LUH.veget	PD	m	generalist	FS-Sup-flower
Stellaria_pubera	-0.0896122	0.00713521	LUH.veget	PD	m	generalist	SPFR-Sup-flower
Iris_cristata	0.0526437	0.0149067	LUH.veget	PD	NA	NA	SPFR-Sup-flower
Erythronium_umbilicatum	-0.0764704	0.00302083	LUH.veget	PD	m	generalist	SPFR-Sup-whole_plant
Uvularia_sessilifolia	-0.0909718	0.0126647	LUH.veget	PD	f	bee_specialized	SPFR-Sup-whole_plant
Sanguinaria_canadensis	0.0615579	0.0305438	LUH.veget	AF	m	generalist	SPFR-Sup-whole_plant
Claytonia_virginica	-0.047628	0.00711372	LUH.veget	PD	m	generalist	SPFR-Sup-flower
Hepatica_nobilis_var._obtusa	0	0.00273026	LUH.veget	AF	m	generalist	SPFR-Sup-whole_plant
Anemonella_thalictroides	-0.0594234	0.00367034	LUH.veget	AF	m	generalist	SPFR-Sup-flower
Tiarella_cordifolia	0.131645	0.00642941	LUH.veget	PD	m	generalist	FS-Sup-flower
Asimina_obovata	0.693147	0.0128898	LUH.veget	PD	m	other_specialized	FS-Sup-flower
Asimina_pygmaea	2.0149	0.0195952	LUH.veget	PD	m	other_specialized	FS-Sup-flower
Silene_latifolia_subsp._alba	0.834682	0.0263461	LUH.veget	PD	m	NA	SPFR-Sup-flower
Veronica_cusickii	0.37949	0.192348	LUH.veget	PD	m	generalist	SPFL-Sup-whole_plant
Veronica_cusickii	0.395896	0.335876	LUH.veget	PD	m	generalist	SPFL-Sup-whole_plant
Veronica_cusickii	1.07687	0.137642	LUH.veget	PD	m	generalist	SPFL-Sup-whole_plant
Veronica_cusickii	0.0666914	0.0673362	LUH.veget	PD	m	generalist	SPFL-Sup-whole_plant
Veronica_cusickii	0.0339016	0.0014299	LUH.veget	PD	m	generalist	FS-Sup-whole_plant
Lobelia_cardinalis	0.430971	0.042356	LUH.veget	PD	o	other_specialized	SPP-Sup-whole_plant
Lobelia_cardinalis	-0.161589	0.0177897	LUH.veget	PD	o	other_specialized	SPP-Sup-whole_plant
Potentilla_anserina	0.174353	0.00815528	LUH.veget	PD	m	generalist	SPFL-Sup-flower
Potentilla_anserina	0.939185	0.0311104	LUH.veget	PD	m	generalist	SPFL-Sup-flower
Myrmecophila_tibicinis	3.21144	0.000332827	LUH.managed	PD	f	bee_specialized	FS-Sup-flower
Geranium_maculatum	0	0.0001	LUH.urban	PD	m	generalist	FS-Sup-whole_plant
Geranium_maculatum	0.200671	0.0244955	LUH.urban	PD	m	generalist	SPFR-Sup-whole_plant
Geranium_maculatum	-0.751416	0.0608419	LUH.urban	PD	m	generalist	FS-Sup-whole_plant
Maianthemum_canadense	0.167054	0.00409724	LUH.urban	PD	m	generalist	FS-Sup-partialplant
Maianthemum_canadense	0	0.00827468	LUH.urban	PD	m	generalist	SPFR-Sup-partialplant
Maianthemum_canadense	0.108214	0.00630413	LUH.urban	PD	m	generalist	FS-Sup-partialplant
Uvularia_sessilifolia	0	0.0200486	LUH.urban	PD	m	generalist	SPFR-Sup-partialplant
Uvularia_sessilifolia	-0.0666914	0.0258254	LUH.urban	PD	m	generalist	SPFR-Sup-partialplant
Ionopsis_utricularioides	1.1414	0.0001111	LUH.managed	PD	NA	NA	FS-Sup-inflorescense
Arisaema_triphyllum	1.78086	0.0898548	LUH.managed	PD	m	other_specialized	SPP-Sup-whole_plant
Nepeta_cataria	0.114126	0.0001351	LUH.managed	AF	m	generalist	FS-Bagout-flower
Raphanus_raphanistrum_subsp._sativus	0.0162605	0.00229278	LUH.managed	PD	NA	NA	FS-Sup-partialplant
Raphanus_raphanistrum_subsp._sativus	-0.0174551	0.000201948	LUH.managed	PD	NA	NA	FS-Sup-partialplant
Agave_mckelveyana	0.13841	0.0361058	LUH.veget	PD	m	bee_specialized	SPFR-Sup-whole_plant
Rubus_chamaemorus	0.113608	0.000210027	LUH.veget	PD	m	generalist	FS-Sup-flower
Rubus_chamaemorus	0.230285	0.000217152	LUH.veget	PD	m	generalist	FS-Sup-flower
Rubus_chamaemorus	0.211464	0.000237323	LUH.veget	PD	m	generalist	FS-Sup-flower
Salix_myrsinifolia	0.0697958	0.00191153	LUH.veget	PD	m	bee_specialized	FS-Sup-inflorescense
Salix_myrsinifolia	0.0941872	0.00197685	LUH.veget	PD	m	bee_specialized	FS-Sup-inflorescense
Oeceoclades_maculata	0.165514	0.00010623	LUH.veget	AF	NA	NA	FS-Sup-flower
Amelanchier_arborea	-0.040822	0.0046854	LUH.managed	PD	m	generalist	SPFR-Sup-flower
Calathea_ovandensis	0.118784	0.0225416	LUH.managed	PD	m	other_specialized	SPP-Sup-inflorescense
Dianthus_deltoides	0.162269	0.00786889	LUH.veget	AF	m	bee_specialized	SO-Sup-flower
Dianthus_deltoides	1.22944	0.0293184	LUH.veget	AF	m	bee_specialized	SO-Sup-flower
Dianthus_deltoides	0.145026	0.0611042	LUH.veget	AF	m	bee_specialized	SO-Sup-flower
Silene_viscaria	0.340382	0.0152456	LUH.veget	AF	m	generalist	SO-Sup-inflorescense
Silene_viscaria	0.117818	0.00222585	LUH.veget	AF	m	generalist	SO-Sup-inflorescense
Silene_viscaria	0.133848	0.00324827	LUH.veget	AF	m	generalist	SO-Sup-whole_plant
Melampyrum_arvense	0	0.00215635	LUH.veget	PD	m	bee_specialized	FS-Bagout-flower
Silene_acaulis	1.5658	0.146608	LUH.veget	PD	f	bee_specialized	SPP-Bagout-whole_plant
Banksia_spinulosa	0.250261	0.015829	LUH.veget	AF	NA	other_specialized	SPFR-Bagout-inflorescense
Blandfordia_nobilis	6.194	0.403491	LUH.veget	PD	NA	other_specialized	SPFL-Sup-whole_plant
Rubus_chamaemorus	0.329479	0.0172172	LUH.veget	PD	m	NA	SPFR-Sup-partialplant
Banksia_ericifolia	0.14534	0.00024851	LUH.veget	AF	f	generalist	FS-Sup-inflorescense
Banksia_ericifolia	0.257019	0.000925132	LUH.veget	AF	f	generalist	FS-Sup-inflorescense
Banksia_ericifolia	-0.192358	0.00130347	LUH.veget	AF	f	generalist	FS-Sup-inflorescense
Banksia_paludosa	0.335104	0.00108532	LUH.veget	PD	f	generalist	FS-Sup-inflorescense
Banksia_spinulosa	1.39791	0.00421651	LUH.veget	AF	f	generalist	FS-Sup-inflorescense
Daphne_jezoensis	0.420503	0.000413699	LUH.veget	PD	m	generalist	FS-Sup-inflorescense
Tipularia_discolor	1.59826	0.0125717	LUH.veget	PD	NA	NA	FS-Sup-whole_plant
Tipularia_discolor	0.940007	0.0166888	LUH.veget	PD	NA	NA	FS-Sup-whole_plant
Tipularia_discolor	0.714653	0.0211796	LUH.veget	PD	NA	NA	FS-Sup-whole_plant
Lomatium_salmoniflorum	-0.0513665	0.00676966	LUH.managed	AF	m	generalist	FS-Sup-whole_plant
Telopea_speciosissima	0.973282	0.0726348	LUH.veget	PD	f	other_specialized	SPP-Sup-inflorescense
Epidendrum_ciliare	1.77964	0.0001169	LUH.veget	PD	o	NA	FS-Sup-flower
Cyclopogon_cranichoides	1.08523	0.00010593	LUH.veget	PD	NA	NA	FS-Sup-whole_plant
Cyclopogon_cranichoides	1.30649	0.0001125	LUH.veget	PD	NA	NA	FS-Sup-whole_plant
Magnolia_obovata	0.94177	0.000566328	LUH.veget	PD	m	other_specialized	FS-Sup-flower
Cypripedium_acaule	3.17805	0.00636095	LUH.veget	PD	f	bee_specialized	FS-Sup-whole_plant
Cypripedium_acaule	3.82864	0.0141644	LUH.veget	PD	f	bee_specialized	FS-Sup-whole_plant
Cypripedium_acaule	3.85015	0.0120785	LUH.urban	PD	f	bee_specialized	FS-Sup-whole_plant
Cypripedium_acaule	3.4012	0.00800369	LUH.urban	PD	f	bee_specialized	FS-Sup-whole_plant
Cypripedium_acaule	3.3322	0.00829901	LUH.urban	PD	f	bee_specialized	FS-Sup-whole_plant
Cypripedium_acaule	2.7191	0.00406603	LUH.urban	PD	f	bee_specialized	FS-Sup-whole_plant
Platanthera_ciliaris	-0.0256126	0.000386393	LUH.veget	PD	f	NA	FS-Sup-whole_plant
Platanthera_ciliaris	0.184844	0.00074553	LUH.veget	PD	f	NA	FS-Sup-whole_plant
Begonia_involucrata	0.0349098	0.0171851	LUH.managed	PD	NA	bee_specialized	FS-Sup-inflorescense
Geranium_maculatum	0.479573	0.0348337	LUH.managed	PD	m	generalist	SPFL-Bagout-flower
Geranium_maculatum	0.597837	0.0400714	LUH.managed	PD	m	generalist	SPFL-Bagout-flower
Myrosmodes_cochleare	0.310613	0.000483415	LUH.veget	PD	f	generalist	FS-Sup-flower
Ipomopsis_aggregata	1.38629	0.312616	LUH.veget	PD	f	other_specialized	SPFL-Sup-whole_plant
Ipomopsis_aggregata	1.05605	0.187974	LUH.veget	PD	f	other_specialized	SPFL-Sup-whole_plant
Mimulus_guttatus	0.0195128	0.025373	LUH.veget	PD	NA	NA	SPFR-Sup-flower
Mimulus_guttatus	-0.0958179	0.0173917	LUH.veget	PD	NA	NA	SPFR-Sup-flower
Mimulus_guttatus	1.04506	0.0430605	LUH.veget	PD	NA	NA	SPFR-Sup-flower
Banksia_ericifolia	-0.597837	0.0318185	LUH.veget	AF	m	generalist	FS-Bagout-inflorescense
Nerium_oleander	2.2757	0.112697	LUH.veget	PD	m	generalist	FS-Sup-flower
Nerium_oleander	4.62104	0.164847	LUH.veget	PD	m	generalist	FS-Sup-flower
Nerium_oleander	5.84064	1.03803	LUH.managed	PD	m	generalist	FS-Sup-flower
Silene_viscaria	0.270155	0.00326869	LUH.veget	AF	NA	bee_specialized	SPFR-Sup-whole_plant
Lobelia_cardinalis	1.09408	0.109742	LUH.veget	PD	o	other_specialized	SPP-Sup-whole_plant
Lobelia_cardinalis	0.773001	0.196196	LUH.managed	PD	o	other_specialized	SPP-Sup-whole_plant
Lobelia_siphilitica	1.33173	0.157473	LUH.managed	PD	o	other_specialized	SPP-Sup-whole_plant
Anemone_pulsatilla	0.254353	0.00904445	LUH.managed	PD	m	bee_specialized	SO-Sup-flower
Silene_viscaria	0.213991	0.00430554	LUH.veget	AF	o	bee_specialized	SO-Bagout-flower
Melampyrum_pratense	0.249698	0.00882697	LUH.veget	AF	o	bee_specialized	SPFR-Bagout-flower
Phellodendron_amurense	0.243662	0.00010116	LUH.veget	PD	NA	bee_specialized	FS-Sup-flower
Phellodendron_amurense	-0.0897001	0.00010322	LUH.veget	PD	NA	bee_specialized	FS-Sup-flower
Phellodendron_amurense	0.038374	0.000100632	LUH.veget	PD	NA	bee_specialized	FS-Sup-flower
Banksia_spinulosa	0.263417	0.0282015	LUH.veget	AF	f	other_specialized	FS-Sup-whole_plant
Banksia_spinulosa	0.225956	0.00490917	LUH.veget	AF	f	other_specialized	FS-Sup-whole_plant
Senecio_integrifolius	0.205272	0.00010898	LUH.veget	PD	f	generalist	FS-Bagout-whole_plant
Geranium_maculatum	0.128661	0.00503618	LUH.managed	PD	m	generalist	SPFR-Sup-flower
Geranium_maculatum	0.0946151	0.00716361	LUH.managed	PD	m	generalist	SPFR-Sup-flower
Ipomopsis_aggregata	0.266946	0.0449628	LUH.veget	PD	f	other_specialized	SPFR-Bagout-whole_plant
Acourtia_runcinata	0.578884	0.0001281	LUH.veget	PD	f	NA	FS-Bagout-flower
Agalinis_strictifolia	0.281592	0.00607917	LUH.veget	PD	NA	bee_specialized	SPFR-Sup-flower
Agalinis_strictifolia	0.136128	0.0062714	LUH.veget	PD	NA	bee_specialized	SPFR-Sup-flower
Agalinis_strictifolia	0.35251	0.00480429	LUH.veget	PD	NA	bee_specialized	SPFR-Sup-flower
Agalinis_strictifolia	0.0699033	0.00319274	LUH.veget	PD	NA	bee_specialized	SPFR-Sup-flower
Sidalcea_malviflora_subsp._elegans	-0.23693	0.00513983	LUH.veget	PD	NA	NA	FS-Bagout-flower
Lathyrus_vernus	1.58241	0.475282	LUH.veget	PD	NA	bee_specialized	FS-Sup-partialplant
Lathyrus_vernus	0.365725	0.134422	LUH.veget	PD	NA	bee_specialized	FS-Sup-partialplant
Disa_uniflora	-0.170345	0.0100779	LUH.veget	PD	NA	NA	FS-Sup-whole_plant
Disa_uniflora	0.388371	0.000950521	LUH.veget	PD	NA	NA	FS-Sup-whole_plant
Disa_uniflora	1.24432	0.138212	LUH.veget	PD	NA	NA	FS-Sup-whole_plant
Disa_uniflora	1.24653	0.00316599	LUH.veget	PD	NA	NA	FS-Sup-whole_plant
Lythrum_salicaria	0.135832	0.00939303	LUH.veget	PD	f	bee_specialized	SPFR-Sup-inflorescense
Lythrum_salicaria	0.149033	0.00146177	LUH.veget	PD	f	bee_specialized	SPFR-Sup-inflorescense
Asphodelus_albus	-0.271384	0.0922323	LUH.veget	PD	m	bee_specialized	SPFR-Sup-whole_plant
Comarum_palustre	-0.0273495	0.0459851	LUH.managed	PD	m	generalist	SO-Sup-inflorescense
Podophyllum_peltatum	0.659995	0.0305788	LUH.veget	PD	NA	bee_specialized	SPFR-Bagout-whole_plant
Podophyllum_peltatum	0.661761	0.0530202	LUH.managed	PD	NA	bee_specialized	SPFR-Bagout-whole_plant
Podophyllum_peltatum	2.18407	0.163749	LUH.managed	PD	NA	bee_specialized	FS-Bagout-whole_plant
Podophyllum_peltatum	2.41719	0.0826471	LUH.managed	PD	NA	bee_specialized	FS-Bagout-whole_plant
Podophyllum_peltatum	0.369155	0.00828489	LUH.managed	PD	NA	bee_specialized	SPFR-Bagout-whole_plant
Podophyllum_peltatum	0.603916	0.0178166	LUH.managed	PD	NA	bee_specialized	SPFR-Bagout-whole_plant
Podophyllum_peltatum	0.847298	0.0346415	LUH.managed	PD	NA	bee_specialized	SPFR-Bagout-whole_plant
Podophyllum_peltatum	0.579244	0.0225406	LUH.managed	PD	NA	bee_specialized	SPFR-Bagout-whole_plant
Glechoma_hederacea	0.613179	0.00364818	LUH.veget	PD	f	bee_specialized	FS-Sup-flower
Ipomopsis_aggregata	0.547557	0.00843813	LUH.veget	PD	f	other_specialized	SPFL-Sup-whole_plant
Audouinia_capitata	0.886273	0.114963	LUH.veget	PD	NA	other_specialized	FS-Sup-inflorescense
Sabatia_angularis	0.15654	0.00508597	LUH.managed	PD	m	generalist	SPFR-Sup-whole_plant
Prunus_mahaleb	-0.229009	0.00010793	LUH.veget	PD	f	generalist	FS-Sup-flower
Physalis_longifolia	0.268835	0.0520406	LUH.veget	PD	o	bee_specialized	SPFL-Sup-whole_plant
Prosopis_glandulosa_var._torreyana	1.34373	0.0155923	LUH.managed	PD	m	bee_specialized	FS-Sup-inflorescense
Discaria_americana	1.19073	0.00197703	LUH.managed	PD	NA	NA	FS-Sup-flower
Lindera_benzoin	-0.241162	0.0237762	LUH.managed	PD	m	generalist	FS-Sup-partialplant
Lindera_benzoin	-0.0800427	0.0199977	LUH.managed	PD	m	generalist	FS-Sup-partialplant
Asphodelus_albus	0.606136	0.0471912	LUH.veget	PD	m	bee_specialized	FS-Sup-whole_plant
Kalmia_latifolia	0.260283	0.0149785	LUH.veget	PD	o	bee_specialized	FS-Sup-inflorescense
Kalmia_latifolia	-0.0702043	0.0163181	LUH.veget	PD	o	bee_specialized	FS-Sup-inflorescense
Kalmia_latifolia	0.0145988	0.019362	LUH.veget	PD	o	bee_specialized	FS-Sup-inflorescense
Kalmia_latifolia	1.24522	0.0425662	LUH.veget	PD	o	bee_specialized	FS-Sup-inflorescense
Asphodelus_aestivus	0.414245	0.0372927	LUH.veget	PD	m	bee_specialized	FS-Sup-whole_plant
Asphodelus_aestivus	0.589799	0.0168272	LUH.veget	PD	m	bee_specialized	FS-Sup-whole_plant
Asphodelus_aestivus	0.463887	0.0676314	LUH.veget	PD	m	bee_specialized	FS-Sup-whole_plant
Ixianthes_retzioides	1.90554	0.0310722	LUH.managed	PD	NA	NA	SPFR-Bagout-inflorescense
Jasminum_fruticans	0.196681	0.00475291	LUH.veget	PD	f	other_specialized	FS-Sup-partialplant
Jasminum_fruticans	0.132263	0.00530151	LUH.veget	PD	f	other_specialized	FS-Sup-partialplant
Pachycereus_pringlei	0.626588	0.000845527	LUH.managed	AF	m	generalist	FS-Bagout-flower
Yucca_elata	0.179793	0.0859532	LUH.veget	PD	o	NA	FS-Bagout-inflorescense
Disa_tenuifolia	0.62753	0.000649737	LUH.veget	PD	NA	generalist	FS-Sup-whole_plant
Linum_lewisii	-0.412608	0.0666116	LUH.veget	PD	m	generalist	SPFR-Bagout-flower
Echium_vulgare	0.0106953	0.0113112	LUH.managed	PD	f	bee_specialized	SPFL-Sup-flower
Persoonia_mollis	-0.175516	0.0872896	LUH.veget	PD	NA	bee_specialized	FS-Bagout-whole_plant
Asclepias_syriaca	3.13914	0.00760073	LUH.veget	PD	NA	bee_specialized	FS-Bagout-flower
Asclepias_syriaca	3.21888	0.000415981	LUH.veget	PD	NA	bee_specialized	FS-Bagout-flower
Disa_atricapilla	0.733969	0.0063004	LUH.veget	PD	f	generalist	FS-Bagout-flower
Primula_sieboldii	2.24564	0.0489092	LUH.urban	PD	f	generalist	SPFR-Sup-flower
Lathyrus_vernus	1.13498	0.676198	LUH.veget	PD	o	bee_specialized	SPP-Sup-whole_plant
Narcissus_hispanicus	0.118784	0.00010397	LUH.veget	PD	m	bee_specialized	FS-Sup-whole_plant
Narcissus_hispanicus	0.337662	0.000266987	LUH.veget	PD	m	bee_specialized	FS-Sup-whole_plant
Narcissus_hispanicus	0.108041	0.0001911	LUH.veget	PD	m	bee_specialized	FS-Sup-whole_plant
Narcissus_hispanicus	0.0504874	0.0001139	LUH.veget	PD	m	bee_specialized	FS-Sup-whole_plant
Narcissus_hispanicus	0.00680275	0.00041897	LUH.veget	PD	m	bee_specialized	FS-Sup-whole_plant
Narcissus_hispanicus	-0.069753	0.000883845	LUH.veget	PD	m	bee_specialized	FS-Sup-whole_plant
Narcissus_hispanicus	0.037532	0.000612135	LUH.veget	PD	m	bee_specialized	FS-Sup-whole_plant
Adonis_ramosa	0.316962	0.00843132	LUH.veget	AF	f	generalist	SO-Sup-flower
Primula_veris	0.562441	0.0428031	LUH.veget	PD	f	bee_specialized	SPP-Sup-whole_plant
Primula_veris	0.284557	0.0333712	LUH.veget	PD	f	bee_specialized	SPP-Sup-whole_plant
Primula_veris	0.0674548	0.0162428	LUH.veget	PD	f	bee_specialized	SPP-Sup-whole_plant
Anemone_hepatica_var._acuta	1.00552	0.0119347	LUH.veget	PD	o	other_specialized	SPFL-Bagout-whole_plant
Anemone_hepatica_var._acuta	0.881548	0.0330593	LUH.veget	PD	o	other_specialized	SPFL-Bagout-whole_plant
Anemone_hepatica_var._acuta	0.847298	0.0149837	LUH.veget	PD	o	other_specialized	SPFL-Bagout-whole_plant
Manettia_luteorubra	0.0168071	0.000419593	LUH.managed	PD	m	generalist	FS-Bagout-flower
Manettia_luteorubra	0.0589893	0.00127647	LUH.managed	PD	m	generalist	FS-Bagout-flower
Gentiana_cruciata	0.392091	0.0197282	LUH.veget	AF	m	generalist	SPFR-Sup-flower
Gentiana_cruciata	0.017121	0.0405054	LUH.managed	AF	m	generalist	SPFR-Sup-flower
Blandfordia_grandiflora	0.282378	0.00429635	LUH.veget	PD	o	bee_specialized	SO-Bagout-whole_plant
Blandfordia_grandiflora	0.293974	0.00317673	LUH.veget	PD	o	bee_specialized	SO-Bagout-whole_plant
Blandfordia_grandiflora	0.593579	0.00391313	LUH.veget	PD	o	other_specialized	SO-Bagout-flower
Blandfordia_grandiflora	0.62496	0.00613623	LUH.veget	PD	o	other_specialized	SO-Bagout-flower
Blandfordia_grandiflora	1.35239	0.00601248	LUH.veget	PD	o	other_specialized	SO-Bagout-whole_plant
Lilium_auratum	0.777558	0.0175315	LUH.veget	PD	NA	NA	SPFL-Sup-flower
Psychotria_suerrensis	0.133531	0.00235271	LUH.veget	PD	f	generalist	SPFR-Sup-inflorescense
Lythrum_salicaria	0.593412	0.015676	LUH.veget	PD	m	generalist	SPFL-Sup-flower
Lythrum_salicaria	0.466355	0.0149515	LUH.veget	PD	m	generalist	SPFL-Sup-flower
Lythrum_salicaria	0.257594	0.00699116	LUH.veget	PD	m	generalist	SPFL-Sup-flower
Lythrum_salicaria	0.0800107	0.0071266	LUH.veget	PD	m	generalist	SPFL-Sup-flower
Lythrum_salicaria	0.108506	0.00607029	LUH.veget	PD	m	generalist	SPFL-Sup-flower
Lythrum_salicaria	0.419093	0.0121778	LUH.veget	PD	m	generalist	SPFL-Sup-flower
Lythrum_salicaria	0.16961	0.00830129	LUH.veget	PD	m	generalist	SPFL-Sup-flower
Lythrum_salicaria	0.208754	0.00604143	LUH.veget	PD	m	generalist	SPFL-Sup-flower
Calypso_bulbosa	0.5262	0.00895418	LUH.veget	PD	f	bee_specialized	FS-Sup-whole_plant
Calypso_bulbosa	0.387158	0.0758389	LUH.veget	PD	f	bee_specialized	FS-Sup-whole_plant
Calypso_bulbosa	0.288375	0.00106744	LUH.veget	PD	f	bee_specialized	FS-Sup-whole_plant
Calypso_bulbosa	0.217192	0.00137754	LUH.veget	PD	f	bee_specialized	FS-Sup-whole_plant
Calypso_bulbosa	0.152237	0.00303504	LUH.veget	PD	f	bee_specialized	FS-Sup-whole_plant
Calypso_bulbosa	0.512015	0.00213778	LUH.veget	PD	f	bee_specialized	FS-Sup-whole_plant
Calypso_bulbosa	0.0542176	0.000969167	LUH.veget	PD	f	bee_specialized	FS-Sup-whole_plant
Calypso_bulbosa	0.292939	0.00425673	LUH.veget	PD	f	bee_specialized	FS-Sup-whole_plant
Calypso_bulbosa	0.832909	0.00258571	LUH.veget	PD	f	bee_specialized	FS-Sup-whole_plant
Alliaria_petiolata	0.254892	0.106885	LUH.managed	AF	m	generalist	SPFR-Sup-flower
Alliaria_petiolata	0.96825	0.0816242	LUH.managed	AF	m	generalist	SPFR-Sup-flower
Calyptrogyne_ghiesbreghtiana	0.934309	0.00421375	LUH.veget	PD	NA	generalist	FS-Bagout-inflorescense
Toxicoscordion_paniculatum	0.355105	0.0067867	LUH.managed	PD	f	generalist	SPFR-Sup-flower
Toxicoscordion_paniculatum	-0.0013587	0.00235989	LUH.managed	PD	f	generalist	SPFR-Sup-flower
Carnegiea_gigantea	0.223144	0.000534159	LUH.managed	PD	m	generalist	FS-Bagout-flower
Pachycereus_pringlei	0.626588	0.000845527	LUH.managed	AF	m	generalist	FS-Bagout-flower
Stenocereus_thurberi	1.15268	0.00118787	LUH.managed	PD	m	generalist	FS-Bagout-whole_plant
Andromeda_polifolia	0.221296	0.000606823	LUH.veget	AF	NA	NA	FS-Bagout-flower
Vaccinium_myrtillus	-0.461346	0.000302733	LUH.veget	PD	NA	NA	FS-Bagout-flower
Vaccinium_microcarpum	-0.517257	0.0104095	LUH.veget	AF	NA	NA	FS-Bagout-flower
Vaccinium_uliginosum	0.217413	0.000628913	LUH.veget	PD	NA	NA	FS-Bagout-flower
Vaccinium_vitis-idaea	-0.313295	0.000272219	LUH.veget	PD	NA	NA	FS-Bagout-flower
Dillwynia_hispida	0.559616	0.0240953	LUH.managed	PD	NA	bee_specialized	FS-Sup-flower
Dillwynia_hispida	0.571497	0.0414874	LUH.managed	PD	NA	bee_specialized	FS-Sup-flower
Dillwynia_hispida	0.14361	0.0236102	LUH.managed	PD	NA	bee_specialized	FS-Sup-flower
Dillwynia_hispida	0.459742	0.0101805	LUH.managed	PD	NA	bee_specialized	FS-Sup-whole_plant
Dillwynia_hispida	0.202864	0.00539335	LUH.managed	PD	NA	bee_specialized	FS-Sup-whole_plant
Dillwynia_hispida	0.229735	0.00551645	LUH.managed	PD	NA	bee_specialized	FS-Sup-whole_plant
Pultenaea_densifolia	0.353931	0.0522347	LUH.managed	PD	NA	bee_specialized	FS-Sup-partialplant
Pultenaea_densifolia	-0.154428	0.182663	LUH.managed	PD	NA	bee_specialized	FS-Sup-partialplant
Pultenaea_densifolia	-0.142681	0.0745779	LUH.managed	PD	NA	bee_specialized	FS-Sup-partialplant
Swartzia_pickelii	3.16668	0.00624886	LUH.urban	PD	f	bee_specialized	FS-Bagout-flower
Phlox_drummondii	1.68282	0.0304472	LUH.managed	PD	NA	NA	FS-Sup-flower
Phlox_drummondii	1.57528	0.0133823	LUH.managed	PD	NA	NA	FS-Sup-flower
Phlox_drummondii	0.788779	0.00705596	LUH.managed	PD	NA	NA	FS-Sup-flower
Phlox_drummondii	0.631826	0.0045563	LUH.managed	PD	NA	NA	FS-Sup-flower
Phlox_drummondii	0.485508	0.00636445	LUH.managed	PD	NA	NA	FS-Sup-flower
Phlox_drummondii	0.201852	0.0027235	LUH.managed	PD	NA	NA	FS-Sup-flower
Ligaria_cuneifolia	0.184571	0.00049735	LUH.managed	PD	NA	other_specialized	FS-Bagout-flower
Sorbus_aucuparia	0.164755	0.0304014	LUH.veget	PD	m	generalist	SPFL-Sup-inflorescense
Grevillea_barklyana	-0.253956	0.0323561	LUH.managed	AF	m	generalist	FS-Bagout-inflorescense
Thalictrum_pubescens	0.0662668	0.055099	LUH.veget	PD	NA	other_specialized	SO-Sup-partialplant
Erythroxylum_havanense	0.404377	0.0480549	LUH.veget	PD	m	generalist	FS-Bagout-flower
Silene_virginica	-0.0650048	0.00583774	LUH.veget	PD	f	generalist	SPFR-Sup-whole_plant
Silene_virginica	-0.258467	0.0121622	LUH.veget	PD	f	generalist	SPFR-Sup-whole_plant
Silene_virginica	0.236885	0.0317751	LUH.veget	PD	f	generalist	SPFR-Sup-whole_plant
Silene_virginica	0.0241558	0.0156189	LUH.veget	PD	f	generalist	SPFR-Sup-whole_plant
Silene_virginica	0.331357	0.0186954	LUH.veget	PD	f	generalist	SPFR-Sup-whole_plant
Silene_virginica	0.289633	0.0168811	LUH.veget	PD	f	generalist	SPFR-Sup-whole_plant
Silene_virginica	-0.0253178	0.0222286	LUH.veget	PD	f	generalist	SPFR-Sup-whole_plant
Gentianella_germanica	0.148683	0.0226696	LUH.veget	AF	NA	generalist	SPFR-Bagout-flower
Maianthemum_canadense	0.575429	0.0427313	LUH.veget	PD	NA	NA	SPP-Sup-partialplant
Rhynchanthera_dichotoma	0.405465	0.000265951	LUH.managed	AF	NA	bee_specialized	FS-Bagout-flower
Vaccinium_myrtillus	0.214204	0.292282	LUH.veget	PD	NA	bee_specialized	SPFR-Sup-partialplant
Vaccinium_uliginosum	0.21734	0.0945632	LUH.veget	PD	NA	bee_specialized	SPFR-Sup-partialplant
Vaccinium_vitis-idaea	0.202471	0.0264286	LUH.veget	PD	NA	bee_specialized	SPFR-Sup-partialplant
Nerine_sarniensis	0.212389	0.0150226	LUH.urban	AF	NA	NA	FS-Sup-whole_plant
Disa_bivalvata	0.531149	0.0311933	LUH.urban	PD	NA	NA	FS-Sup-whole_plant
Disa_fasciata	0.74392	0.0454109	LUH.urban	PD	NA	other_specialized	FS-Sup-whole_plant
Disa_racemosa	2.8967	0.949845	LUH.urban	PD	NA	bee_specialized	FS-Sup-whole_plant
Disa_racemosa	0.382427	0.0162132	LUH.urban	PD	NA	bee_specialized	FS-Sup-whole_plant
Disa_tenuifolia	0.490539	0.0194651	LUH.urban	PD	NA	bee_specialized	FS-Sup-whole_plant
Disa_uniflora	1.21836	0.0849009	LUH.urban	PD	NA	NA	FS-Sup-whole_plant
Disa_uniflora	0.356846	0.0276075	LUH.urban	PD	NA	NA	FS-Sup-whole_plant
Disa_draconis	1.91179	0.206887	LUH.urban	PD	o	other_specialized	FS-Sup-whole_plant
Disa_draconis	2.13688	0.0630772	LUH.managed	PD	o	other_specialized	FS-Sup-whole_plant
Disa_draconis	1.5421	0.0553024	LUH.veget	PD	o	other_specialized	FS-Sup-whole_plant
Ipomopsis_aggregata	0.251442	0.0464126	LUH.veget	PD	NA	other_specialized	SPP-Sup-whole_plant
Ipomopsis_aggregata	0.498792	0.0316392	LUH.veget	PD	NA	other_specialized	SPP-Sup-whole_plant
Passiflora_miersii	0.145954	0.0280442	LUH.veget	PD	f	bee_specialized	FS-Bagout-flower
Passiflora_suberosa	0.548977	0.00380942	LUH.veget	AF	m	generalist	FS-Bagout-flower
Uvaria_monticola	2.70805	0.0438371	LUH.veget	PD	f	generalist	FS-Bagout-flower
Cytisus_scoparius	1.23183	0.0403943	LUH.veget	PD	f	bee_specialized	FS-Sup-partialplant
Cytisus_scoparius	1.05725	0.0250641	LUH.veget	PD	f	bee_specialized	FS-Sup-partialplant
Cytisus_scoparius	0.499331	0.0246813	LUH.veget	PD	f	bee_specialized	FS-Sup-partialplant
Cytisus_scoparius	0.42796	0.0588583	LUH.veget	PD	f	bee_specialized	FS-Sup-partialplant
Cytisus_scoparius	2.70304	0.0913849	LUH.veget	PD	f	bee_specialized	FS-Sup-partialplant
Cytisus_scoparius	2.95289	0.0876796	LUH.veget	PD	f	bee_specialized	FS-Sup-partialplant
Cytisus_scoparius	1.06497	0.0229207	LUH.veget	PD	f	bee_specialized	FS-Sup-partialplant
Cytisus_scoparius	1.61455	0.0669941	LUH.veget	PD	f	bee_specialized	FS-Sup-partialplant
Cordylanthus_maritimus	0.63908	0.255971	LUH.urban	PD	f	bee_specialized	FS-Bagout-flower
Cordylanthus_maritimus	0.421213	0.0130765	LUH.urban	PD	f	bee_specialized	FS-Bagout-flower
Ardisia_escallonioides	-0.423484	0.0588407	LUH.veget	AF	m	bee_specialized	FS-Bagout-inflorescense
Raphanus_raphanistrum	0.0885534	0.0108449	LUH.managed	PD	NA	generalist	FS-Sup-flower
Vochysia_cinnamomea	0.847298	0.00124003	LUH.managed	PD	m	generalist	FS-Bagout-flower
Ranunculus_acris	0.161187	0.00100827	LUH.veget	PD	f	other_specialized	SO-Sup-whole_plant
Ranunculus_acris	0.233774	0.00459483	LUH.veget	PD	f	other_specialized	SO-Sup-whole_plant
Ranunculus_acris	-0.0676586	0.0039314	LUH.veget	PD	f	other_specialized	SO-Sup-whole_plant
Iris_versicolor	0.00282886	0.00225685	LUH.veget	AF	f	generalist	FS-Sup-flower
Erythroxylum_campestre	-0.131504	0.00061834	LUH.veget	AF	m	generalist	FS-Bagout-flower
Erythroxylum_suberosum	-0.155388	0.00317692	LUH.veget	PD	m	generalist	FS-Bagout-flower
Erythroxylum_tortuosum	-0.726092	0.00187539	LUH.veget	PD	m	generalist	FS-Bagout-flower
Silene_dioica	0.268763	0.047842	LUH.veget	PD	m	generalist	SPP-Sup-whole_plant
Silene_dioica	-0.124417	0.0215267	LUH.veget	PD	m	generalist	SPP-Sup-whole_plant
Silene_dioica	0.127287	0.0274395	LUH.veget	PD	m	generalist	SPP-Sup-whole_plant
Silene_dioica	0.044732	0.025275	LUH.veget	PD	m	generalist	SPP-Sup-whole_plant
Silene_dioica	0.428513	0.0172219	LUH.veget	PD	m	generalist	SPP-Sup-whole_plant
Silene_dioica	-0.378207	0.0715749	LUH.veget	PD	m	generalist	SPP-Sup-whole_plant
Silene_dioica	-0.405465	0.0499957	LUH.veget	PD	m	generalist	SPP-Sup-whole_plant
Silene_dioica	0.141715	0.0472134	LUH.veget	PD	m	generalist	SPP-Sup-whole_plant
Silene_dioica	0.386773	0.0476411	LUH.veget	PD	m	generalist	SPP-Sup-whole_plant
Silene_dioica	-0.228567	0.0998903	LUH.veget	PD	m	generalist	SPP-Sup-whole_plant
Silene_dioica	-0.351565	0.0340047	LUH.veget	PD	m	generalist	SPP-Sup-whole_plant
Silene_dioica	-0.197768	0.028526	LUH.veget	PD	m	generalist	SPP-Sup-whole_plant
Silene_dioica	-0.215051	0.0278207	LUH.veget	PD	m	generalist	SPP-Sup-whole_plant
Silene_dioica	0.100956	0.0311919	LUH.veget	PD	m	generalist	SPP-Sup-whole_plant
Silene_dioica	-0.238284	0.044608	LUH.veget	PD	m	generalist	SPP-Sup-whole_plant
Silene_dioica	0.136643	0.0541863	LUH.veget	PD	m	generalist	SPP-Sup-whole_plant
Aquilegia_canadensis	0.323548	0.00952475	LUH.veget	AF	f	generalist	SPFL-Sup-flower
Lophocereus_schottii	-0.00858374	0.0435589	LUH.managed	PD	o	NA	FS-Sup-flower
Passiflora_mooreana	0.081678	0.0616843	LUH.managed	PD	m	generalist	SPFR-Bagout-flower
Pentacme_siamensis	1.36828	0.0001221	LUH.veget	PD	o	bee_specialized	FS-Bagout-partialplant
Pentacme_siamensis	1.24236	0.0001803	LUH.veget	PD	o	bee_specialized	FS-Bagout-partialplant
Begonia_tonduzii	0.268601	0.000678064	LUH.veget	PD	o	bee_specialized	FS-Sup-flower
Begonia_urophylla	0.103434	0.00220911	LUH.veget	PD	m	bee_specialized	FS-Sup-flower
Kalmia_latifolia	-0.0739937	0.00360016	LUH.managed	PD	NA	bee_specialized	FS-Bagout-flower
Kalmia_latifolia	0.109399	0.00214472	LUH.managed	PD	NA	bee_specialized	FS-Bagout-flower
Clusia_nemorosa	0.0369504	0.0001421	LUH.urban	PD	m	bee_specialized	FS-Bagout-flower
Clusia_nemorosa	0.932951	0.000620049	LUH.veget	PD	m	bee_specialized	FS-Bagout-flower
Chelonanthus_alatus	0.0625204	0.00010371	LUH.urban	AF	f	generalist	FS-Bagout-flower
Oxalis_squamata	0.500452	0.000847688	LUH.veget	PD	m	bee_specialized	FS-Bagout-flower
Miconia_ciliata	-0.236389	0.000493126	LUH.urban	PD	f	bee_specialized	FS-Bagout-flower
Polygonum_japonicum	0.770746	0.0665043	LUH.managed	PD	m	generalist	SO-Sup-flower
Polygonum_japonicum	1.53396	0.0614758	LUH.managed	PD	m	generalist	SO-Sup-flower
Cypripedium_acaule	2.91877	0.000359553	LUH.veget	PD	f	bee_specialized	FS-Sup-whole_plant
Ipomoea_wolcottiana	0.864997	0.00886551	LUH.veget	PD	f	bee_specialized	FS-Bagout-flower
Ipomoea_wolcottiana	1.38629	0.0390668	LUH.veget	PD	f	bee_specialized	FS-Bagout-flower
Echeveria_gibbiflora	0.241269	0.00644233	LUH.urban	PD	NA	other_specialized	SPFR-Sup-whole_plant
Jacaratia_spinosa	-0.916291	0.060106	LUH.managed	PD	m	generalist	FS-Bagout-flower
Cypripedium_acaule	2.89247	0.00563194	LUH.veget	PD	NA	bee_specialized	FS-Sup-whole_plant
Cypripedium_acaule	3.44011	0.020969	LUH.veget	PD	NA	bee_specialized	FS-Sup-whole_plant
Cypripedium_acaule	2.76475	0.0536827	LUH.veget	PD	NA	bee_specialized	FS-Sup-whole_plant
Cypripedium_acaule	0.875469	0.0736486	LUH.veget	PD	NA	bee_specialized	FS-Sup-whole_plant
Cypripedium_acaule	4.1357	0.0157065	LUH.urban	PD	NA	bee_specialized	FS-Sup-whole_plant
Cypripedium_acaule	3.40693	0.0292472	LUH.urban	PD	NA	bee_specialized	FS-Sup-whole_plant
Cypripedium_acaule	2.75785	0.00517107	LUH.urban	PD	NA	bee_specialized	FS-Sup-whole_plant
Cypripedium_acaule	2.71817	0.00360923	LUH.urban	PD	NA	bee_specialized	FS-Sup-whole_plant
Cypripedium_acaule	3.02852	0.00975328	LUH.urban	PD	NA	bee_specialized	FS-Sup-whole_plant
Cypripedium_acaule	2.18007	0.00380363	LUH.urban	PD	NA	bee_specialized	FS-Sup-whole_plant
Cypripedium_acaule	2.65586	0.00653873	LUH.urban	PD	NA	bee_specialized	FS-Sup-whole_plant
Cypripedium_acaule	3.74017	0.0184714	LUH.urban	PD	NA	bee_specialized	FS-Sup-whole_plant
Cypripedium_acaule	2.81341	0.0367408	LUH.urban	PD	NA	bee_specialized	FS-Sup-whole_plant
Cypripedium_acaule	4.24959	0.0129036	LUH.veget	PD	NA	bee_specialized	FS-Sup-whole_plant
Cypripedium_acaule	3.99268	0.013871	LUH.veget	PD	NA	bee_specialized	FS-Sup-whole_plant
Cypripedium_acaule	3.37872	0.00676579	LUH.veget	PD	NA	bee_specialized	FS-Sup-whole_plant
Cypripedium_acaule	1.12363	0.00242172	LUH.veget	PD	NA	bee_specialized	FS-Sup-whole_plant
Cypripedium_acaule	3.38326	0.0159337	LUH.veget	PD	NA	bee_specialized	FS-Sup-whole_plant
Cypripedium_acaule	1.91783	0.00194155	LUH.veget	PD	NA	bee_specialized	FS-Sup-whole_plant
Cypripedium_acaule	2.34547	0.00553307	LUH.veget	PD	NA	bee_specialized	FS-Sup-whole_plant
Cypripedium_acaule	2.76689	0.01192	LUH.veget	PD	NA	bee_specialized	FS-Sup-whole_plant
Cypripedium_acaule	2.21239	0.00525279	LUH.veget	PD	NA	bee_specialized	FS-Sup-whole_plant
Vismia_guianensis	1.09371	0.00587755	LUH.urban	PD	f	generalist	FS-Bagout-flower
Styrax_obassis	-0.115459	0.00885475	LUH.veget	PD	m	generalist	FS-Bagout-inflorescense
Crocus_vernus	0.162997	0.00294953	LUH.veget	PD	o	bee_specialized	SPP-Sup-whole_plant
Hortia_brasiliana	0.243622	0.0194755	LUH.managed	PD	m	generalist	FS-Bagout-flower
Silene_douglasii	1.19264	0.226268	LUH.veget	AF	m	generalist	SPFR-Bagout-flower
Banksia_aemula	0.169603	0.00523185	LUH.veget	PD	m	generalist	FS-Sup-whole_plant
Banksia_aemula	0.229413	0.0104098	LUH.veget	PD	m	generalist	FS-Sup-whole_plant
Satyrium_bicorne	0.166055	0.00461682	LUH.managed	PD	f	NA	FS-Bagout-flower
Satyrium_coriifolium	0.872274	0.037815	LUH.managed	PD	NA	NA	FS-Bagout-flower
Satyrium_erectum	0.382726	0.00946789	LUH.managed	PD	NA	NA	FS-Bagout-flower
Linanthus_parviflorus	0.310561	0.00451997	LUH.managed	PD	f	other_specialized	SPP-Sup-whole_plant
Linanthus_parviflorus	0.212523	0.00524085	LUH.managed	PD	f	other_specialized	SPP-Sup-whole_plant
Sidalcea_malviflora	1.16428	0.0122715	LUH.veget	PD	m	bee_specialized	SPFL-Sup-inflorescense
Sidalcea_malviflora	0.305819	0.0120812	LUH.veget	PD	m	bee_specialized	SPFL-Sup-inflorescense
Orchis_mascula	2.29515	0.225482	LUH.managed	PD	o	bee_specialized	FS-Sup-whole_plant
Trillium_grandiflorum	0.0864736	0.0195114	LUH.managed	PD	NA	bee_specialized	SPFR-Bagout-whole_plant
Silene_douglasii_var._oraria	0.714332	0.109857	LUH.veget	AF	m	generalist	SPFR-Sup-flower
Peritoma_arborea	0.0194181	0.00957989	LUH.urban	PD	m	generalist	SPFR-Sup-whole_plant
Peritoma_arborea	-0.120144	0.012841	LUH.urban	PD	m	generalist	SPFR-Sup-whole_plant
Rhexia_virginica	0.508684	0.0117146	LUH.veget	PD	m	bee_specialized	SPFR-Sup-flower
Rhexia_virginica	0	0.0001446	LUH.veget	PD	m	bee_specialized	FS-Sup-flower
Rhexia_virginica	0.0761975	0.000497848	LUH.veget	PD	m	bee_specialized	FS-Sup-flower
Rhexia_virginica	0.601701	0.00999619	LUH.veget	PD	m	bee_specialized	FS-Sup-flower
Rhexia_virginica	0.478858	0.000739307	LUH.veget	PD	m	bee_specialized	FS-Sup-flower
Rhexia_virginica	0.177497	0.000453156	LUH.veget	PD	m	bee_specialized	FS-Sup-flower
Rauvolfia_grandiflora	0.215975	0.0112938	LUH.urban	PD	f	bee_specialized	FS-Bagout-flower
Anthyllis_vulneraria	0.0150605	0.0006725	LUH.veget	AF	m	bee_specialized	FS-Sup-inflorescense
Scilla_hyacinthoides	0.0317487	0.0097543	LUH.veget	AF	f	generalist	SPFR-Sup-flower
Drimia_maritima	0.117783	0.0100751	LUH.veget	AF	f	generalist	SPFR-Sup-flower
Peraxilla_colensoi	0.174099	0.0931356	LUH.managed	PD	f	other_specialized	FS-Bagout-flower
Peraxilla_colensoi	-0.101109	0.084095	LUH.managed	PD	f	other_specialized	FS-Bagout-flower
Peraxilla_colensoi	0.454823	0.0671131	LUH.managed	PD	f	other_specialized	FS-Bagout-flower
Peraxilla_tetrapetala	0.35013	0.0701213	LUH.managed	PD	f	other_specialized	FS-Bagout-flower
Peraxilla_tetrapetala	1.73285	0.170671	LUH.managed	PD	f	other_specialized	FS-Bagout-flower
Peraxilla_tetrapetala	0.844888	0.0869399	LUH.managed	PD	f	other_specialized	FS-Bagout-flower
Peraxilla_tetrapetala	0.614302	0.043802	LUH.managed	PD	f	other_specialized	FS-Bagout-flower
Peraxilla_tetrapetala	1.78856	0.240152	LUH.managed	PD	f	other_specialized	FS-Bagout-flower
Peraxilla_tetrapetala	1.63413	0.00433917	LUH.managed	PD	f	other_specialized	FS-Bagout-whole_plant
Cytisus_striatus	0.333269	0.0168839	LUH.managed	PD	f	generalist	SPFR-Sup-flower
Cytisus_striatus	0.561048	0.0130055	LUH.managed	PD	f	generalist	SPFR-Sup-flower
Retama_sphaerocarpa	0.0292704	0.000567896	LUH.managed	PD	f	generalist	SPFR-Sup-flower
Retama_sphaerocarpa	0.0098523	0.000581355	LUH.managed	PD	f	generalist	SPFR-Sup-flower
Saxifraga_stellaris	-0.0205101	0.0109165	LUH.veget	AF	m	other_specialized	SPFL-Sup-whole_plant
Erica_multiflora	0.596902	0.0613849	LUH.veget	PD	m	generalist	SPFR-Sup-inflorescense
Solanum_carolinense	1.03973	0.030457	LUH.veget	PD	f	bee_specialized	FS-Sup-whole_plant
Solanum_carolinense	0.37054	0.00775704	LUH.veget	PD	f	bee_specialized	FS-Sup-whole_plant
Clematis_socialis	0.151806	0.0161308	LUH.veget	AF	NA	bee_specialized	SPFR-Sup-whole_plant
Mandevilla_pentlandiana	-0.178169	0.00790853	LUH.managed	AF	m	generalist	SPFR-Bagout-flower
Ranunculus_acris	0.150715	0.0159955	LUH.veget	PD	m	other_specialized	SPP-Sup-whole_plant
Persoonia_rigida	-0.160601	0.0064212	LUH.managed	PD	m	bee_specialized	FS-Bagout-partialplant
Oxypetalum_banksii	4.0426	0.00196722	LUH.managed	PD	m	generalist	FS-Bagout-flower
Helianthus_exilis	0.09255	0.00436866	LUH.veget	AF	m	generalist	SPP-Sup-whole_plant
Helianthus_exilis	0.09168	0.00319739	LUH.veget	AF	m	generalist	SPP-Sup-whole_plant
Pinguicula_vallisneriifolia	0.44569	0.0480914	LUH.managed	PD	m	generalist	SPFR-Bagout-flower
Pinguicula_vallisneriifolia	0.711009	0.0705902	LUH.managed	PD	m	generalist	SPFR-Bagout-flower
Pinguicula_vallisneriifolia	0.648956	0.0564593	LUH.managed	PD	m	generalist	SPFR-Bagout-flower
Ceratonia_siliqua	0.542342	0.000443242	LUH.veget	PD	m	generalist	FS-Sup-inflorescense
Narcissus_assoanus	0.0131581	0.00967864	LUH.veget	PD	f	bee_specialized	SPP-Sup-whole_plant
Narcissus_assoanus	0.68505	0.078866	LUH.veget	PD	f	bee_specialized	SPP-Sup-whole_plant
Narcissus_assoanus	0.261904	0.0302686	LUH.veget	PD	f	bee_specialized	SPP-Sup-whole_plant
Narcissus_assoanus	0.165514	0.0101262	LUH.veget	PD	f	bee_specialized	SPP-Sup-whole_plant
Narcissus_assoanus	0.364898	0.0220088	LUH.veget	PD	f	bee_specialized	SPP-Sup-whole_plant
Narcissus_assoanus	0.240637	0.00545566	LUH.veget	PD	f	bee_specialized	SPP-Sup-whole_plant
Narcissus_assoanus	0.122015	0.010344	LUH.veget	PD	f	bee_specialized	SPP-Sup-whole_plant
Narcissus_assoanus	0.384739	0.0147881	LUH.veget	PD	f	bee_specialized	SPP-Sup-whole_plant
Narcissus_assoanus	-0.115684	0.0549003	LUH.veget	PD	f	bee_specialized	SPP-Sup-whole_plant
Narcissus_assoanus	0.210823	0.0432207	LUH.veget	PD	f	bee_specialized	SPP-Sup-whole_plant
Narcissus_assoanus	0.184922	0.00916256	LUH.veget	PD	f	bee_specialized	SPP-Sup-whole_plant
Narcissus_assoanus	0.114192	0.0221373	LUH.veget	PD	f	bee_specialized	SPP-Sup-whole_plant
Narcissus_assoanus	-0.0458095	0.00955488	LUH.veget	PD	f	bee_specialized	SPP-Sup-whole_plant
Eremophila_glabra	0.928562	0.00033757	LUH.managed	PD	NA	other_specialized	FS-Sup-flower
Maianthemum_canadense	0.516334	0.0241706	LUH.veget	PD	NA	NA	SPP-Sup-partialplant
Trillium_erectum	0.992129	0.0263289	LUH.veget	PD	f	other_specialized	FS-Sup-whole_plant
Trillium_erectum	0.891	0.0427008	LUH.veget	PD	f	other_specialized	SPP-Sup-whole_plant
Trillium_grandiflorum	0.769251	0.0548183	LUH.veget	PD	f	bee_specialized	SPP-Sup-whole_plant
Trillium_grandiflorum	0.408884	0.0161083	LUH.veget	PD	f	bee_specialized	SPP-Sup-whole_plant
Diplusodon_hirsutus	-0.235637	0.109418	LUH.veget	PD	m	generalist	SPFR-Bagout-flower
Diplusodon_orbicularis	0.211309	0.0249963	LUH.veget	PD	m	generalist	SPFR-Bagout-flower
Disa_pulchra	1.42839	0.0485666	LUH.managed	PD	o	other_specialized	FS-Sup-whole_plant
Pedicularis_palustris	0.18168	0.10048	LUH.managed	PD	m	bee_specialized	SPP-Bagout-whole_plant
Pedicularis_palustris	0.281645	0.255055	LUH.managed	PD	m	bee_specialized	SPP-Bagout-whole_plant
Cordia_multispicata	0.0956694	0.0001929	LUH.urban	PD	m	generalist	FS-Bagout-flower
Primula_sieboldii	1.64599	0.284211	LUH.veget	PD	NA	bee_specialized	SPFL-Bagout-partialplant
Dactylorhiza_incarnata	0.198264	0.00361149	LUH.veget	PD	NA	bee_specialized	FS-Sup-whole_plant
Platanthera_bifolia	0.262746	0.0114484	LUH.veget	PD	NA	NA	FS-Sup-whole_plant
Pancratium_maritimum	0.380235	0.0140014	LUH.veget	AF	NA	other_specialized	SPFL-Sup-whole_plant
Pancratium_maritimum	0.445591	0.00543689	LUH.veget	AF	NA	other_specialized	SPFL-Sup-whole_plant
Comparettia_falcata	-0.223144	0.0296627	LUH.veget	PD	o	other_specialized	SPFR-Sup-whole_plant
Comparettia_falcata	-0.493222	0.452044	LUH.veget	PD	o	other_specialized	FS-Sup-whole_plant
Oenothera_macrocarpa	0.439404	0.0409813	LUH.managed	PD	f	NA	SPP-Sup-whole_plant
Rhododendron_championiae	0.973323	0.00121002	LUH.veget	PD	NA	generalist	FS-Sup-flower
Rhododendron_farrerae	1.82016	0.00163898	LUH.veget	PD	NA	generalist	FS-Sup-flower
Rhododendron_hongkongense	1.22078	0.00105611	LUH.veget	PD	NA	generalist	FS-Sup-flower
Rhododendron_moulmainense	1.77196	0.00224217	LUH.veget	PD	NA	generalist	FS-Sup-flower
Rhododendron_simiarum	0.19805	0.00028014	LUH.veget	PD	NA	generalist	FS-Sup-flower
Rhododendron_simsii	2.43142	0.00324781	LUH.veget	PD	NA	generalist	FS-Sup-flower
Jacquemontia_multiflora	0	0.00153465	LUH.veget	PD	f	bee_specialized	FS-Bagout-flower
Metrodorea_nigra	1.48329	0.00194574	LUH.managed	PD	m	other_specialized	FS-Bagout-flower
Metrodorea_stipularis	0.802962	0.00981551	LUH.managed	PD	m	other_specialized	FS-Bagout-flower
Burchardia_umbellata	-0.00904984	0.00621474	LUH.managed	PD	f	generalist	SO-Sup-flower
Burchardia_umbellata	0.412619	0.0104499	LUH.managed	PD	f	generalist	SO-Sup-whole_plant
Salix_miyabeana	0.339107	0.00892634	LUH.veget	PD	f	generalist	SO-Sup-partialplant
Salix_miyabeana	0.221467	0.00656463	LUH.veget	PD	f	generalist	SO-Sup-partialplant
Salix_miyabeana	0.137109	0.00523966	LUH.veget	PD	f	generalist	SO-Sup-partialplant
Salix_udensis	0.620717	0.0237216	LUH.veget	PD	f	generalist	SO-Sup-partialplant
Byrsonima_sericea	1.48524	0.000333826	LUH.urban	PD	m	bee_specialized	FS-Bagout-flower
Cucurbita_foetidissima	-0.0251183	0.00352632	LUH.veget	PD	NA	bee_specialized	SPFR-Bagout-flower
Durio_grandiflorus	0.0779615	0.00397008	LUH.veget	PD	f	other_specialized	FS-Bagout-flower
Durio_kutejensis	0.0500104	0.00298321	LUH.veget	PD	m	generalist	FS-Bagout-flower
Aucuba_japonica	0.0854336	0.0706513	LUH.managed	PD	m	generalist	FS-Sup-whole_plant
Lycium_cestroides	0.617309	0.00219571	LUH.managed	PD	NA	NA	SPFR-Bagout-flower
Alstroemeria_aurea	0.112267	0.00151946	LUH.veget	PD	m	bee_specialized	SPFL-Bagout-partialplant
Alstroemeria_aurea	0.102654	0.00287021	LUH.veget	PD	m	bee_specialized	SPFL-Bagout-partialplant
Erodium_glandulosum_subsp._paularense	0.0137933	0.0820098	LUH.managed	PD	NA	NA	SPP-Sup-whole_plant
Echinopsis_atacamensis	0.443489	0.0387068	LUH.veget	PD	NA	NA	SPFR-Bagout-flower
Echinopsis_atacamensis	0.65163	0.0939958	LUH.veget	PD	NA	NA	SPFR-Bagout-flower
Handroanthus_ochraceus	-0.207639	0.0003326	LUH.managed	PD	m	bee_specialized	FS-Bagout-flower
Tabebuia_aurea	-0.875469	0.000744446	LUH.managed	PD	m	bee_specialized	FS-Bagout-flower
Tecoma_stans	2.1848	0.0454482	LUH.managed	PD	m	bee_specialized	FS-Bagout-flower
Carnegiea_gigantea	0.223144	0.000546872	LUH.managed	PD	m	generalist	FS-Sup-flower
Carnegiea_gigantea	0.301878	0.000243897	LUH.managed	PD	m	generalist	FS-Sup-flower
Lophocereus_schottii	-0.00858374	0.00170082	LUH.managed	PD	o	bee_specialized	FS-Sup-flower
Lophocereus_schottii	0.437398	0.000311915	LUH.managed	PD	o	bee_specialized	FS-Sup-flower
Pachycereus_pringlei	0.626588	0.000845527	LUH.managed	AF	m	generalist	FS-Sup-flower
Stenocereus_thurberi	1.15268	0.0012848	LUH.managed	PD	m	generalist	FS-Sup-flower
Stenocereus_thurberi	0.622744	0.000521262	LUH.managed	PD	m	generalist	FS-Sup-flower
Stenocereus_thurberi	0.836411	0.000254765	LUH.managed	PD	m	generalist	FS-Sup-flower
Croton_sarcopetalus	0.0615579	0.0303119	LUH.managed	PD	m	generalist	FS-Bagout-flower
Cabralea_canjerana	0.102639	0.0001108	LUH.managed	PD	f	generalist	FS-Bagout-flower
Anagallis_monelli	-0.206794	0.0192345	LUH.managed	PD	f	bee_specialized	FS-Bagout-flower
Leandra_regnellii	0.220543	0.000675594	LUH.managed	PD	NA	NA	FS-Bagout-flower
Leandra_variabilis	0.188052	0.00203436	LUH.managed	PD	NA	NA	FS-Bagout-flower
Miconia_latecrenata	-0.190391	0.0001625	LUH.managed	AF	NA	NA	FS-Bagout-flower
Miconia_pusilliflora	0.292879	0.0001366	LUH.managed	PD	NA	NA	FS-Bagout-flower
Tibouchina_cerastifolia	-0.0472967	0.00359502	LUH.managed	PD	NA	NA	FS-Bagout-flower
Tibouchina_sellowiana	0.0451204	0.000990231	LUH.managed	AF	NA	bee_specialized	FS-Bagout-flower
Tibouchina_semidecandra	0.0689929	0.00368179	LUH.managed	PD	NA	NA	FS-Bagout-flower
Linanthus_bicolor	0.0859424	0.00397539	LUH.veget	AF	f	other_specialized	SPFR-Sup-whole_plant
Linanthus_bicolor	0.0757118	0.00297232	LUH.veget	AF	f	other_specialized	SPFR-Sup-whole_plant
Linanthus_bicolor	0.0396091	0.00186654	LUH.managed	AF	f	other_specialized	SPFR-Sup-whole_plant
Linanthus_bicolor	0.0219789	0.00165712	LUH.managed	AF	f	other_specialized	SPFR-Sup-whole_plant
Linanthus_bicolor	-0.00703403	0.00150658	LUH.veget	AF	f	other_specialized	SPFR-Sup-whole_plant
Linanthus_bicolor	0	0.00232221	LUH.veget	AF	f	other_specialized	SPFR-Sup-whole_plant
Leptosiphon_jepsonii	0.00814116	0.00584375	LUH.managed	AF	f	other_specialized	SPFR-Sup-whole_plant
Leptosiphon_jepsonii	0.0472529	0.00297811	LUH.managed	AF	f	other_specialized	SPFR-Sup-whole_plant
Leptosiphon_jepsonii	0.297834	0.00882995	LUH.managed	AF	f	other_specialized	SPFR-Sup-whole_plant
Leptosiphon_jepsonii	0.175891	0.00576982	LUH.managed	AF	f	other_specialized	SPFR-Sup-whole_plant
Leptosiphon_jepsonii	0.0143887	0.00382724	LUH.managed	AF	f	other_specialized	SPFR-Sup-whole_plant
Leptosiphon_jepsonii	0.0635134	0.00541794	LUH.managed	AF	f	other_specialized	SPFR-Sup-whole_plant
Linanthus_parviflorus	0.387766	0.00573994	LUH.managed	PD	f	other_specialized	SPFR-Sup-whole_plant
Linanthus_parviflorus	0.264152	0.00513335	LUH.managed	PD	f	other_specialized	SPFR-Sup-whole_plant
Linanthus_parviflorus	0.119801	0.00246289	LUH.managed	PD	f	other_specialized	SPFR-Sup-whole_plant
Linanthus_parviflorus	0.109199	0.00276843	LUH.managed	PD	f	other_specialized	SPFR-Sup-whole_plant
Linanthus_parviflorus	0.255933	0.00287672	LUH.managed	PD	f	other_specialized	SPFR-Sup-whole_plant
Linanthus_parviflorus	0.156842	0.00256453	LUH.managed	PD	f	other_specialized	SPFR-Sup-whole_plant
Helleborus_foetidus	0.131028	0.0001393	LUH.veget	AF	m	bee_specialized	FS-Sup-flower
Helleborus_foetidus	0.0620845	0.00028397	LUH.managed	AF	m	bee_specialized	FS-Sup-flower
Helleborus_foetidus	0.148782	0.000314398	LUH.managed	AF	m	bee_specialized	FS-Sup-flower
Helleborus_foetidus	0.0321412	0.00010234	LUH.veget	AF	m	bee_specialized	FS-Sup-flower
Corydalis_ambigua	0.670408	0.00380225	LUH.veget	PD	o	bee_specialized	SO-Bagout-whole_plant
Alpinia_kwangsiensis	0.488711	0.00309142	LUH.veget	PD	o	bee_specialized	FS-Bagout-inflorescense
Rubus_chamaemorus	-0.0217738	0.00105478	LUH.veget	PD	m	generalist	FS-Sup-flower
Rubus_chamaemorus	0.0634786	0.00195188	LUH.veget	PD	m	generalist	FS-Sup-flower
Combretum_leprosum	-0.17185	0.00262194	LUH.veget	PD	f	generalist	FS-Bagout-flower
Combretum_monetaria	0.693147	0.00731868	LUH.veget	PD	f	other_specialized	FS-Bagout-flower
Calibrachoa_elegans	0.318423	0.00135596	LUH.veget	PD	o	bee_specialized	FS-Bagout-flower
Ranunculus_acris	0.268264	0.0844967	LUH.veget	PD	m	other_specialized	SPFL-Sup-flower
Ranunculus_acris	0.0186921	0.112862	LUH.veget	PD	m	other_specialized	SPFL-Sup-flower
Ranunculus_acris	0.363668	0.048092	LUH.veget	PD	m	other_specialized	SPFL-Sup-flower
Ranunculus_acris	0.165667	0.0474325	LUH.veget	PD	m	other_specialized	SPFL-Sup-flower
Salix_lantana	0.284512	0.0291845	LUH.veget	PD	m	NA	SPFR-Sup-inflorescense
Salix_lapponum	-0.287682	0.0150779	LUH.veget	PD	m	generalist	SPFR-Sup-inflorescense
Calystegia_collina	0.601745	0.0563227	LUH.managed	PD	m	bee_specialized	FS-Bagout-flower
Calystegia_collina	1.17465	0.604083	LUH.managed	PD	m	bee_specialized	FS-Bagout-flower
Gladiolus_longicollis	0.916291	0.0312765	LUH.managed	PD	f	NA	SPP-Sup-whole_plant
Kielmeyera_abdita	0.917793	0.00772948	LUH.managed	PD	f	bee_specialized	FS-Bagout-flower
Kielmeyera_coriacea	0.480366	0.000965462	LUH.managed	PD	f	bee_specialized	FS-Bagout-flower
Kielmeyera_speciosa	0.590199	0.0030081	LUH.managed	PD	f	bee_specialized	FS-Bagout-flower
Kielmeyera_variabilis	0.196115	0.00313369	LUH.managed	PD	f	bee_specialized	FS-Bagout-flower
Bulnesia_retamo	3.59357	0.0153891	LUH.veget	PD	m	bee_specialized	SPFL-Bagout-partialplant
Ornithogalum_thyrsoides	0.111163	0.00927812	LUH.managed	AF	NA	generalist	FS-Sup-flower
Ornithogalum_thyrsoides	0.0408648	0.00972926	LUH.managed	AF	NA	generalist	FS-Sup-flower
Ornithogalum_thyrsoides	-0.00210305	0.000482502	LUH.managed	AF	NA	generalist	FS-Sup-flower
Gladiolus_liliaceus	-0.0203397	0.0063942	LUH.managed	PD	NA	NA	FS-Sup-flower
Gladiolus_liliaceus	-0.0379392	0.00239489	LUH.managed	PD	NA	NA	FS-Sup-flower
Pterygodium_catholicum	1.77294	0.537607	LUH.managed	PD	o	generalist	FS-Sup-flower
Epipactis_helleborine	0.510826	0.0148569	LUH.veget	PD	NA	NA	FS-Sup-flower
Epipactis_helleborine	0.035932	0.0017112	LUH.managed	PD	NA	NA	FS-Sup-flower
Epipactis_helleborine	1.09861	0.024707	LUH.veget	PD	NA	NA	FS-Sup-flower
Epipactis_helleborine	0.202941	0.00155253	LUH.veget	PD	NA	NA	FS-Sup-flower
Epipactis_helleborine	0.240141	0.00611468	LUH.veget	PD	NA	NA	FS-Sup-flower
Epipactis_helleborine	1.17351	0.0447742	LUH.veget	PD	NA	NA	FS-Sup-flower
Epipactis_helleborine	1.38629	0.0781556	LUH.managed	PD	NA	NA	FS-Sup-flower
Epipactis_helleborine	0.577315	0.0137474	LUH.managed	PD	NA	NA	FS-Sup-flower
Epipactis_helleborine	0.472604	0.0220887	LUH.managed	PD	NA	NA	FS-Sup-flower
Primula_farinosa	0.107735	0.00395553	LUH.managed	PD	m	bee_specialized	SPFR-Sup-whole_plant
Primula_farinosa	0.239079	0.00483928	LUH.managed	PD	m	bee_specialized	SPFR-Sup-whole_plant
Geoffroea_decorticans	1.00764	0.00129055	LUH.managed	PD	m	generalist	FS-Bagout-flower
Aristea_torulosa	0.0130073	0.00420195	LUH.managed	AF	NA	NA	FS-Sup-whole_plant
Brunsvigia_undulata	-0.219021	0.0381098	LUH.managed	AF	m	generalist	SPFL-Sup-whole_plant
Brunsvigia_undulata	-0.174353	0.0488938	LUH.managed	AF	m	generalist	SPFL-Sup-whole_plant
Eriosema_distinctum	0.312481	0.0694026	LUH.managed	PD	m	generalist	SPFL-Sup-whole_plant
Eriosema_distinctum	-0.307827	0.0569992	LUH.managed	PD	m	generalist	SPFL-Sup-whole_plant
Gladiolus_longicollis	0.887292	0.0151374	LUH.managed	PD	o	other_specialized	SPFL-Sup-whole_plant
Gladiolus_longicollis	-0.0206171	0.0717656	LUH.managed	PD	o	other_specialized	SPFL-Sup-whole_plant
Gladiolus_longicollis	0.765473	0.122127	LUH.managed	PD	o	other_specialized	SPFL-Sup-whole_plant
Watsonia_lepida	0.0364493	0.0750132	LUH.managed	AF	f	generalist	SPFL-Sup-whole_plant
Dierama_luteoalbidum	0.0371376	0.0658911	LUH.managed	PD	f	generalist	SPFR-Sup-whole_plant
Dierama_dracomontanum	0.133713	0.0556201	LUH.managed	PD	m	bee_specialized	SPFL-Sup-whole_plant
Tritonia_disticha	2.70805	2.29063	LUH.managed	PD	m	bee_specialized	SPFL-Sup-whole_plant
Tritonia_disticha	0.810973	0.0602917	LUH.managed	PD	m	bee_specialized	SPFL-Sup-whole_plant
Tritonia_disticha	0.202748	0.0332169	LUH.managed	PD	m	bee_specialized	SPFL-Sup-whole_plant
Chironia_krebsii	0.0321571	0.000100229	LUH.managed	AF	f	generalist	FS-Sup-whole_plant
Chironia_krebsii	-0.0442121	0.00168327	LUH.managed	AF	f	generalist	FS-Sup-whole_plant
Copaifera_langsdorffii	1.09861	0.0001119	LUH.managed	PD	m	generalist	FS-Bagout-flower
Ipomoea_purpurea	-0.143101	0.00489517	LUH.veget	AF	f	bee_specialized	SPFR-Bagout-flower
Ipomoea_purpurea	-0.0500104	0.0169612	LUH.managed	AF	f	bee_specialized	SPFR-Bagout-flower
Primula_veris	0.107432	0.0024267	LUH.veget	PD	NA	NA	FS-Sup-whole_plant
Euphrasia_willkommii	0.00680999	0.0667549	LUH.veget	AF	f	other_specialized	SPP-Sup-whole_plant
Pseudobombax_munguba	0.262576	0.00209781	LUH.veget	PD	o	other_specialized	SPFR-Bagout-flower
Trillium_grandiflorum	0.295295	0.000208551	LUH.managed	PD	f	bee_specialized	FS-Bagout-whole_plant
Trillium_grandiflorum	0.0962518	0.000411687	LUH.managed	PD	f	bee_specialized	FS-Bagout-whole_plant
Lophocereus_schottii	0.105025	0.165306	LUH.managed	PD	o	NA	FS-Sup-flower
Lophocereus_schottii	-0.178248	0.172783	LUH.managed	PD	NA	bee_specialized	FS-Sup-flower
Lophocereus_schottii	0.444686	0.0170098	LUH.managed	PD	NA	bee_specialized	FS-Sup-flower
Lophocereus_schottii	-0.228259	0.0737542	LUH.managed	PD	NA	bee_specialized	FS-Sup-flower
Lophocereus_schottii	-0.081678	0.101374	LUH.managed	PD	NA	bee_specialized	FS-Sup-flower
Lophocereus_schottii	0.182322	0.024936	LUH.managed	PD	NA	bee_specialized	FS-Sup-flower
Lonicera_japonica	1.50917	0.0529211	LUH.managed	PD	m	generalist	FS-Sup-inflorescense
Cypripedium_fasciculatum	0.420348	0.0290066	LUH.veget	PD	m	bee_specialized	FS-Sup-whole_plant
Cypripedium_fasciculatum	1.51567	0.013134	LUH.veget	PD	m	bee_specialized	FS-Sup-whole_plant
Ensete_lasiocarpum	0.134363	0.0735023	LUH.veget	PD	m	bee_specialized	SPFL-Bagout-inflorescense
Ensete_lasiocarpum	0.124223	0.0652658	LUH.veget	PD	m	bee_specialized	SPFL-Bagout-inflorescense
Agalinis_acuta	-0.0271019	0.00347567	LUH.veget	AF	m	generalist	SPFR-Sup-flower
Cytisus_scoparius	0.549162	0.0198411	LUH.veget	PD	f	bee_specialized	FS-Sup-partialplant
Cytisus_scoparius	0.770705	0.455205	LUH.managed	PD	f	bee_specialized	FS-Sup-partialplant
Genista_monspessulana	0.251314	0.00759487	LUH.veget	PD	NA	NA	FS-Sup-partialplant
Genista_monspessulana	0.986134	0.128222	LUH.managed	PD	NA	NA	FS-Sup-partialplant
Cochlearia_bavarica	-0.29684	0.000415825	LUH.veget	PD	m	generalist	FS-Bagout-partialplant
Wurmbea_biglandulosa	0.416254	0.0106558	LUH.veget	PD	NA	other_specialized	SPP-Bagout-whole_plant
Ruellia_brevifolia	0.476295	0.000677002	LUH.managed	AF	f	generalist	FS-Bagout-flower
Solanum_carolinense	-0.382992	0.0731477	LUH.managed	PD	f	bee_specialized	FS-Sup-whole_plant
Arum_italicum	0	0.00608765	LUH.veget	PD	m	other_specialized	SPFR-Sup-inflorescense
Hamamelis_virginiana	0.659453	0.00123297	LUH.veget	PD	m	generalist	FS-Sup-flower
Hamamelis_virginiana	1.0832	0.00125365	LUH.veget	PD	m	generalist	FS-Sup-flower
Roridula_dentata	0.113106	0.00281116	LUH.managed	AF	f	generalist	SPFL-Bagout-flower
Roridula_gorgonias	0.00485132	0.014651	LUH.managed	AF	f	generalist	SPFL-Bagout-flower
Pseudolaelia_corcovadensis	0	0.0001	LUH.veget	PD	o	bee_specialized	FS-Bagout-flower
Senna_silvestris	2.84158	0.00213908	LUH.managed	PD	m	bee_specialized	FS-Bagout-flower
Palicourea_macrobotrys	-0.00975998	0.000247183	LUH.managed	AF	f	other_specialized	FS-Bagout-flower
Swertia_przewalskii	-0.237328	0.191509	LUH.managed	PD	m	bee_specialized	SO-Bagout-flower
Eryngium_cuneifolium	-0.162519	0.00165614	LUH.veget	PD	m	generalist	SO-Sup-flower
Liatris_ohlingerae	0.483174	0.0150619	LUH.veget	PD	NA	NA	SO-Sup-flower
Hypericum_cumulicola	0.0444518	0.0063777	LUH.veget	PD	f	bee_specialized	FS-Sup-flower
Argyroxiphium_sandwicense	-0.0397937	0.034557	LUH.veget	PD	m	generalist	SPP-Sup-flower
Argyroxiphium_sandwicense	2.29685	0.0427887	LUH.veget	PD	m	generalist	SPP-Sup-flower
Argyroxiphium_sandwicense	1.16097	0.0857429	LUH.veget	PD	m	generalist	SPP-Sup-flower
Collinsia_verna	-0.0556724	0.0001208	LUH.managed	AF	m	bee_specialized	FS-Sup-flower
Collinsia_verna	0.104264	0.00010389	LUH.managed	AF	m	bee_specialized	FS-Sup-flower
Collinsia_verna	0.0251473	0.0001331	LUH.managed	AF	m	bee_specialized	FS-Sup-flower
Collinsia_verna	0.0584992	0.00010327	LUH.managed	AF	m	bee_specialized	FS-Sup-flower
Collinsia_verna	-0.244383	0.00025232	LUH.managed	AF	m	bee_specialized	FS-Sup-flower
Collinsia_verna	0.497198	0.0001153	LUH.managed	AF	m	bee_specialized	FS-Sup-flower
Trillium_grandiflorum	0	0.0437015	LUH.managed	PD	f	bee_specialized	SPP-Sup-whole_plant
Trillium_grandiflorum	-0.0375044	0.0380073	LUH.managed	PD	f	bee_specialized	SPP-Sup-whole_plant
Trillium_grandiflorum	0.175353	0.0707133	LUH.managed	PD	f	bee_specialized	SPP-Sup-whole_plant
Trillium_grandiflorum	0.0225998	0.0356136	LUH.managed	PD	f	bee_specialized	SPP-Sup-whole_plant
Trillium_grandiflorum	0.352482	0.0164483	LUH.managed	PD	f	bee_specialized	SPP-Sup-whole_plant
Trillium_grandiflorum	0.109199	0.0801826	LUH.managed	PD	f	bee_specialized	SPP-Sup-whole_plant
Trillium_grandiflorum	0.226773	0.0678778	LUH.managed	PD	f	bee_specialized	SPP-Sup-whole_plant
Trillium_grandiflorum	0.0953102	0.123569	LUH.managed	PD	f	bee_specialized	SPP-Sup-whole_plant
Trillium_grandiflorum	0.247635	0.146844	LUH.managed	PD	f	bee_specialized	SPP-Sup-whole_plant
Trillium_grandiflorum	0.0858613	0.0384605	LUH.managed	PD	f	bee_specialized	SPP-Sup-whole_plant
Trillium_grandiflorum	0.114776	0.0542842	LUH.managed	PD	f	bee_specialized	SPP-Sup-whole_plant
Trillium_grandiflorum	0.0685627	0.0285072	LUH.managed	PD	f	bee_specialized	SPP-Sup-whole_plant
Trillium_grandiflorum	0.180382	0.0230468	LUH.managed	PD	f	bee_specialized	SPP-Sup-whole_plant
Trillium_grandiflorum	0.122602	0.0612789	LUH.managed	PD	f	bee_specialized	SPP-Sup-whole_plant
Trillium_grandiflorum	0.476561	0.0848909	LUH.managed	PD	f	bee_specialized	SPP-Sup-whole_plant
Trillium_grandiflorum	0.712195	0.121974	LUH.managed	PD	f	bee_specialized	SPP-Sup-whole_plant
Trillium_grandiflorum	0.612295	0.081133	LUH.managed	PD	f	bee_specialized	SPP-Sup-whole_plant
Trillium_grandiflorum	0.274644	0.0172935	LUH.managed	PD	f	bee_specialized	SPP-Sup-whole_plant
Trillium_grandiflorum	-0.0203673	0.0120832	LUH.managed	PD	f	bee_specialized	SPP-Sup-whole_plant
Trillium_grandiflorum	0.132118	0.0499879	LUH.managed	PD	f	bee_specialized	SPP-Sup-whole_plant
Trillium_grandiflorum	0.242731	0.0353807	LUH.managed	PD	f	bee_specialized	SPP-Sup-whole_plant
Chamaecrista_lineata_var._keyensis	0.397497	0.00101983	NA	PD	m	bee_specialized	FS-Sup-flower
Chamaecrista_lineata_var._keyensis	0.250356	0.0528886	NA	PD	m	bee_specialized	FS-Sup-flower
Vaccinium_hirtum	0.295117	0.0001236	LUH.veget	PD	f	bee_specialized	FS-Sup-flower
Vaccinium_hirtum	0.138586	0.000246527	LUH.veget	PD	f	bee_specialized	FS-Sup-flower
Vaccinium_hirtum	0	0.0001255	LUH.veget	PD	f	bee_specialized	FS-Sup-flower
Vaccinium_hirtum	0.0645385	0.0001298	LUH.veget	PD	f	bee_specialized	FS-Sup-flower
Vaccinium_smallii	-0.231112	0.000258778	LUH.veget	PD	f	bee_specialized	FS-Sup-flower
Vaccinium_smallii	0.113329	0.000309227	LUH.veget	PD	f	bee_specialized	FS-Sup-flower
Ferocactus_cylindraceus	0.324776	0.0189221	LUH.managed	PD	NA	NA	SPFR-Sup-flower
Ferocactus_wislizeni	0.00668899	0.0438226	LUH.managed	PD	NA	NA	SPFR-Sup-flower
Pachycereus_pringlei	-0.529676	0.0131208	LUH.managed	AF	NA	other_specialized	FS-Bagout-flower
Pachycereus_pringlei	0.0884963	0.0039933	LUH.managed	AF	NA	other_specialized	FS-Bagout-flower
Pachycereus_pringlei	0.101228	0.00404728	LUH.managed	AF	NA	other_specialized	FS-Bagout-flower
Pachycereus_pringlei	0.214856	0.00445517	LUH.managed	AF	NA	other_specialized	FS-Bagout-flower
Ipomoea_asarifolia	-0.236389	0.00119114	LUH.veget	PD	f	bee_specialized	FS-Bagout-flower
Kalmia_latifolia	-0.262364	0.0128948	LUH.veget	PD	NA	bee_specialized	FS-Sup-inflorescense
Parnassia_palustris	0.0321916	0.0001638	LUH.veget	PD	m	other_specialized	FS-Sup-flower
Parnassia_palustris	0.636577	0.0035439	LUH.veget	PD	m	other_specialized	FS-Sup-flower
Cerastium_alpinum	0.167054	0.0568264	LUH.veget	AF	m	other_specialized	SO-Sup-flower
Cerastium_alpinum	0.226307	0.0309004	LUH.veget	AF	m	other_specialized	SO-Sup-flower
Cerastium_cerastoides	0.198851	0.0264186	LUH.veget	AF	m	other_specialized	SO-Sup-flower
Cerastium_cerastoides	0.150526	0.0160028	LUH.veget	AF	m	other_specialized	SO-Sup-flower
Oxypetalum_mexiae	4.91592	0.0028565	LUH.urban	PD	o	bee_specialized	FS-Bagout-flower
Taraxacum_ceratophorum	0.164087	0.00372106	LUH.veget	PD	m	generalist	SPFR-Sup-whole_plant
Castilleja_linariifolia	0.155836	0.256837	LUH.managed	PD	f	other_specialized	SPP-Sup-whole_plant
Castilleja_linariifolia	0.362271	0.119367	LUH.managed	PD	f	other_specialized	SPP-Sup-whole_plant
Brachyloma_ericoides	-0.559616	0.0316703	LUH.managed	PD	m	generalist	FS-Bagout-flower
Scorzonera_humilis	0.348624	0.02983	LUH.managed	PD	f	generalist	SPFL-Sup-flower
Psychotria_nuda	0	0.000588008	LUH.veget	PD	f	other_specialized	FS-Bagout-flower
Dianella_revoluta	0.980829	0.074325	LUH.managed	PD	m	bee_specialized	SPFR-Bagout-flower
Dicerandra_frutescens	-0.12089	0.441966	LUH.managed	PD	o	other_specialized	SO-Bagout-inflorescense
Gentiana_straminea	0.370374	0.00478248	LUH.managed	PD	o	bee_specialized	SO-Bagout-flower
Gentiana_straminea	0.365144	0.0101168	LUH.managed	PD	o	bee_specialized	SPFR-Bagout-flower
Gentiana_straminea	-0.266855	0.00697582	LUH.managed	PD	o	bee_specialized	SPFR-Bagout-flower
Gentiana_straminea	0.129588	0.0152193	LUH.managed	PD	NA	NA	SPFR-Sup-flower
Lophocereus_schottii	0.0673908	0.0329089	LUH.managed	PD	o	other_specialized	SPFR-Sup-flower
Gerbera_aurantiaca	0.621705	0.433645	LUH.managed	PD	NA	other_specialized	SPFL-Sup-inflorescense
Gerbera_aurantiaca	0.768345	0.10865	LUH.managed	PD	NA	other_specialized	SPFL-Sup-inflorescense
Gerbera_aurantiaca	0.64431	0.313693	LUH.managed	PD	NA	other_specialized	SPFL-Sup-inflorescense
Gerbera_aurantiaca	1.68648	0.413759	LUH.managed	PD	NA	other_specialized	SPFL-Sup-inflorescense
Gerbera_aurantiaca	0.587811	0.108332	LUH.managed	PD	NA	other_specialized	SPFL-Sup-inflorescense
Oxyanthus_pyriformis	0.935979	0.0666079	LUH.urban	PD	f	other_specialized	SPFR-Sup-flower
Peraxilla_tetrapetala	0.611105	0.0912806	LUH.managed	PD	o	other_specialized	FS-Sup-flower
Peraxilla_tetrapetala	1.62546	0.00454595	LUH.managed	PD	o	other_specialized	FS-Sup-whole_plant
Peraxilla_tetrapetala	0.863493	0.0629719	LUH.managed	PD	o	other_specialized	FS-Sup-flower
Peraxilla_tetrapetala	0.603676	0.0594478	LUH.managed	PD	o	other_specialized	FS-Sup-flower
Peraxilla_tetrapetala	0.555904	0.0518122	LUH.managed	PD	o	other_specialized	FS-Sup-flower
Peraxilla_tetrapetala	0.831298	0.0180943	LUH.veget	PD	o	other_specialized	FS-Sup-flower
Peraxilla_tetrapetala	0.236732	0.0383991	LUH.veget	PD	o	other_specialized	FS-Sup-flower
Peraxilla_tetrapetala	0.278117	0.0153124	LUH.veget	PD	o	other_specialized	FS-Sup-flower
Peraxilla_tetrapetala	0.889409	0.0306565	LUH.veget	PD	o	other_specialized	FS-Sup-flower
Peraxilla_tetrapetala	0.587787	0.0641104	LUH.veget	PD	o	other_specialized	FS-Sup-flower
Asclepias_syriaca	-0.025085	0.00251051	LUH.managed	PD	f	bee_specialized	SPFR-Sup-partialplant
Trillium_grandiflorum	0.431477	0.0836263	LUH.managed	PD	NA	bee_specialized	SPP-Sup-whole_plant
Trillium_grandiflorum	0.520184	0.106993	LUH.managed	PD	NA	bee_specialized	SPP-Sup-whole_plant
Earina_autumnalis	0.703098	0.00027439	LUH.managed	PD	o	other_specialized	FS-Bagout-flower
Dendrobium_cunninghamii	1.20397	0.00132007	LUH.managed	PD	f	other_specialized	FS-Bagout-flower
Earina_aestivalis	2.41876	0.000475788	LUH.managed	PD	f	generalist	FS-Bagout-flower
Earina_mucronata	2.83321	0.00262106	LUH.managed	PD	o	other_specialized	FS-Bagout-flower
Swertia_perennis	-0.0485979	0.00180085	LUH.veget	PD	m	generalist	SO-Sup-flower
Platanthera_bifolia	0.708651	0.003802	LUH.veget	PD	o	other_specialized	FS-Sup-whole_plant
Platanthera_bifolia	1.69645	0.00954241	LUH.veget	PD	o	other_specialized	FS-Sup-whole_plant
Platanthera_bifolia	1.76578	0.0019907	LUH.veget	PD	o	other_specialized	FS-Sup-whole_plant
Platanthera_bifolia	0.457833	0.00292691	LUH.veget	PD	o	other_specialized	FS-Sup-whole_plant
Pachycereus_pecten-aboriginum	0.594078	0.0104037	LUH.managed	PD	m	generalist	SPFR-Sup-flower
Lecocarpus_pinnatifidus	0.278713	0.015383	LUH.veget	AF	NA	generalist	FS-Bagout-flower
Caesalpinia_decapetala	-0.0730251	0.0576572	LUH.managed	AF	NA	NA	SPFR-Sup-flower
Canna_indica	0.171272	0.00899628	LUH.managed	AF	NA	NA	SPFR-Sup-flower
Lilium_formosanum	-0.320927	0.031922	LUH.managed	AF	NA	NA	SPFR-Sup-whole_plant
Oenothera_biennis	0.138209	0.00915267	LUH.managed	AF	NA	NA	SPFR-Sup-flower
Senna_didymobotrya	-0.201857	0.00802003	LUH.managed	AF	NA	NA	SPFR-Sup-flower
Sorbus_torminalis	1.20397	1.11413	LUH.managed	PD	f	generalist	SPFR-Bagout-flower
Lepidium_papilliferum	1.29578	0.24048	LUH.veget	PD	m	generalist	FS-Bagout-whole_plant
Ipomopsis_aggregata	0.370526	0.0886494	LUH.veget	PD	m	generalist	SPP-Sup-whole_plant
Ipomopsis_aggregata	-0.0991579	0.035104	LUH.veget	PD	m	generalist	SPP-Sup-whole_plant
Alicia_anisopetala	-0.208901	0.00159209	LUH.veget	AF	m	bee_specialized	FS-Bagout-flower
Banisteriopsis_adenopoda	0.628609	0.000524861	LUH.veget	PD	m	bee_specialized	FS-Bagout-flower
Banisteriopsis_muricata	2.61844	0.00401607	LUH.veget	PD	m	bee_specialized	FS-Bagout-flower
Stigmaphyllon_lalandianum	0.433636	0.00193208	LUH.veget	PD	m	bee_specialized	FS-Bagout-flower
Gnidia_glauca	0	0.000745924	LUH.managed	PD	NA	other_specialized	FS-Sup-whole_plant
Gnidia_glauca	-0.000735024	0.000541208	LUH.managed	PD	NA	other_specialized	FS-Sup-whole_plant
Psychotria_hoffmannseggiana	1.06909	0.000825705	LUH.urban	PD	f	generalist	FS-Bagout-flower
Sabicea_cinerea	-0.135802	0.0038273	LUH.urban	PD	m	generalist	FS-Bagout-flower
Myrcia_splendens	-0.659246	0.000223087	LUH.managed	PD	m	bee_specialized	FS-Bagout-flower
Myrcia_tomentosa	-0.81093	0.000240956	LUH.managed	AF	f	bee_specialized	FS-Bagout-flower
Ranunculus_acris	0.265071	0.0342343	LUH.veget	PD	NA	other_specialized	SO-Sup-flower
Ranunculus_acris	0.140927	0.0160417	LUH.veget	PD	NA	other_specialized	SO-Sup-flower
Ranunculus_acris	0.040758	0.0120992	LUH.veget	PD	NA	other_specialized	SO-Sup-flower
Ranunculus_acris	-0.275212	0.0133757	LUH.veget	PD	NA	other_specialized	SO-Sup-flower
Alstroemeria_aurea	0.567984	0.169235	LUH.veget	PD	m	generalist	SPFL-Sup-flower
Alstroemeria_aurea	0.704982	0.266857	LUH.veget	PD	m	generalist	SPFL-Sup-flower
Alstroemeria_aurea	-0.282232	0.17222	LUH.veget	PD	m	generalist	SPFL-Sup-flower
Berberis_darwinii	0	0.0144637	LUH.veget	AF	m	generalist	FS-Bagout-flower
Gavilea_odoratissima	2.00747	0.0550519	LUH.veget	PD	m	generalist	FS-Bagout-flower
Vicia_nigricans	-0.847298	0.363365	LUH.veget	PD	m	generalist	FS-Bagout-flower
Tristerix_corymbosus	0.148974	0.110242	LUH.veget	AF	o	other_specialized	FS-Bagout-partialplant
Daphne_laureola	0.187599	0.0107271	LUH.veget	PD	f	generalist	FS-Sup-partialplant
Daphne_laureola	0.213574	0.00561053	LUH.veget	PD	f	generalist	FS-Sup-partialplant
Daphne_laureola	0.115069	0.0267868	LUH.veget	PD	f	generalist	FS-Sup-partialplant
Daphne_laureola	0	0.00842466	LUH.veget	PD	f	generalist	FS-Sup-partialplant
Geranium_sylvaticum	0.155128	0.036459	LUH.veget	PD	f	generalist	SPP-Sup-whole_plant
Geranium_sylvaticum	0.566238	0.0549406	LUH.veget	PD	f	generalist	SPP-Sup-whole_plant
Geranium_sylvaticum	0.0804682	0.0366819	LUH.veget	PD	f	generalist	SPP-Sup-whole_plant
Geranium_sylvaticum	-0.116931	0.0555002	LUH.veget	PD	f	generalist	SPP-Sup-whole_plant
Geranium_sylvaticum	0.408062	0.0367998	LUH.veget	PD	f	generalist	SPP-Sup-whole_plant
Geranium_sylvaticum	0.226357	0.0410621	LUH.veget	PD	f	generalist	SPP-Sup-whole_plant
Balsamorhiza_sagittata	-0.0459888	0.207616	LUH.managed	PD	NA	bee_specialized	SPFL-Bagout-inflorescense
Bletilla_striata	2.11076	0.0407593	LUH.veget	PD	m	generalist	FS-Bagout-inflorescense
Bletilla_striata	3.81829	0.261674	LUH.veget	PD	NA	NA	FS-Bagout-inflorescense
Manettia_cordifolia	0.245122	0.00220715	LUH.managed	PD	m	generalist	FS-Bagout-flower
Pimelea_villosa_subsp._arenaria	0.0365535	0.046965	LUH.managed	AF	NA	other_specialized	FS-Bagout-partialplant
Kallstroemia_grandiflora	0.0211264	0.00193961	LUH.managed	AF	m	generalist	SPFR-Bagout-flower
Campanula_rotundifolia	0.0328464	0.0130917	LUH.veget	PD	NA	generalist	SPFL-Sup-flower
Campanula_rotundifolia	0.464401	0.0232492	LUH.veget	PD	NA	generalist	SPFL-Sup-flower
Magnolia_stellata	4.45899	11.3036	LUH.veget	PD	NA	generalist	SPFL-Bagout-flower
Senna_corymbosa	-0.0180185	0.0293596	LUH.veget	PD	f	generalist	SPFR-Bagout-flower
Senna_corymbosa	-0.693147	0.0191125	LUH.veget	PD	f	generalist	FS-Bagout-flower
Senna_corymbosa	-0.0555699	0.0400074	LUH.urban	PD	f	generalist	SPFR-Bagout-flower
Senna_corymbosa	0.310155	0.0328747	LUH.urban	PD	f	generalist	SPFR-Bagout-flower
Pterostylis_alobula	2.79094	0.00739264	LUH.managed	PD	o	other_specialized	FS-Bagout-flower
Gastrodia_cunninghamii	-1.65715	0.00415091	LUH.managed	AF	NA	NA	FS-Bagout-flower
Pterostylis_patens	0.37949	0.00375556	LUH.managed	PD	NA	NA	FS-Bagout-flower
Thelymitra_longifolia	0.0679693	0.000434247	LUH.managed	AF	NA	NA	FS-Bagout-flower
Momordica_charantia	-0.174353	0.0211217	LUH.veget	PD	m	generalist	SPFR-Bagout-flower
Psychotria_suterella	0.129212	0.00110176	LUH.managed	PD	m	generalist	FS-Bagout-flower
Cistus_monspeliensis	0.312206	0.0041375	LUH.veget	AF	m	generalist	SPFR-Sup-partialplant
Cistus_salviifolius	-0.00366077	0.0762629	LUH.managed	AF	m	generalist	SPFR-Sup-partialplant
Sauvagesia_erecta	-0.753772	0.0128307	LUH.urban	AF	f	bee_specialized	FS-Bagout-flower
Sauvagesia_sprengelii	-1.31484	0.00951343	LUH.urban	AF	m	bee_specialized	FS-Bagout-flower
Serapias_vomeracea	1.72722	0.0072385	LUH.veget	PD	f	generalist	FS-Bagout-flower
Serapias_vomeracea	1.66351	0.00407577	LUH.veget	PD	f	generalist	FS-Bagout-flower
Peraxilla_colensoi	0.128914	0.0409917	LUH.managed	PD	m	generalist	FS-Sup-flower
Peraxilla_colensoi	0.947591	0.142145	LUH.managed	PD	m	generalist	FS-Sup-flower
Peraxilla_tetrapetala	0.638842	0.0483886	LUH.managed	PD	m	generalist	FS-Sup-flower
Peraxilla_tetrapetala	0.590011	0.0585472	LUH.managed	PD	m	generalist	FS-Sup-flower
Peraxilla_tetrapetala	0.53876	0.0508217	LUH.managed	PD	m	generalist	FS-Sup-flower
Peraxilla_tetrapetala	1.65823	0.111395	LUH.managed	PD	m	generalist	FS-Sup-flower
Peraxilla_tetrapetala	1.20335	0.0757292	LUH.managed	PD	m	generalist	FS-Sup-flower
Persoonia_glaucescens	0.959776	0.0784551	LUH.veget	PD	NA	bee_specialized	FS-Bagout-partialplant
Persoonia_glaucescens	0.632523	20.6647	LUH.veget	PD	NA	bee_specialized	FS-Bagout-partialplant
Persoonia_lanceolata	-0.237672	0.145384	LUH.veget	PD	NA	bee_specialized	FS-Bagout-partialplant
Persoonia_lanceolata	-0.298493	55.8534	LUH.veget	PD	NA	bee_specialized	FS-Bagout-partialplant
Persoonia_mollis	1.09861	0.138989	LUH.veget	PD	NA	bee_specialized	FS-Bagout-partialplant
Persoonia_mollis	0.606136	0.209492	LUH.veget	PD	NA	bee_specialized	FS-Bagout-partialplant
Persoonia_mollis	0.0289875	0.212416	LUH.veget	PD	NA	bee_specialized	FS-Bagout-partialplant
Persoonia_mollis	-0.464306	0.058695	LUH.veget	PD	NA	bee_specialized	FS-Bagout-partialplant
Cytisus_scoparius	0.887303	0.00811522	LUH.veget	PD	o	bee_specialized	FS-Bagout-partialplant
Pedicularis_monbeigiana	0.0578626	0.107732	LUH.veget	PD	o	NA	SO-Sup-whole_plant
Vaccinium_angustifolium	-0.863266	0.0297515	LUH.veget	PD	m	bee_specialized	FS-Bagout-partialplant
Vaccinium_myrtilloides	-1.63305	0.175786	LUH.veget	PD	m	bee_specialized	FS-Bagout-partialplant
Caulokaempferia_coenobialis	0.216505	0.00042233	LUH.veget	AF	f	generalist	FS-Bagout-flower
Tamarix_chinensis	0.0208341	0.000100319	LUH.managed	PD	m	generalist	FS-Sup-whole_plant
Maianthemum_dilatatum	1.72722	0.118617	LUH.veget	PD	NA	generalist	SPP-Bagout-partialplant
Pedicularis_longiflora	0.0339735	0.0279095	LUH.veget	PD	f	bee_specialized	SPFR-Sup-flower
Pedicularis_siphonantha	0.024824	0.0110288	LUH.veget	PD	f	bee_specialized	SPFR-Sup-flower
Byrsonima_coccolobifolia	0.400878	0.0001446	LUH.veget	AF	f	bee_specialized	FS-Bagout-flower
Melocactus_glaucescens	-0.212922	0.00181913	LUH.veget	PD	f	generalist	FS-Bagout-flower
Melocactus_paucispinus	0.0392207	0.00247397	LUH.veget	AF	f	generalist	FS-Bagout-flower
Byrsonima_microphylla	0.278713	0.00134822	LUH.veget	PD	m	bee_specialized	FS-Bagout-flower
Byrsonima_sericea	0.503104	0.00204172	LUH.veget	PD	m	bee_specialized	FS-Bagout-flower
Heteropterys_alternifolia	1.81708	0.00773983	LUH.veget	PD	m	bee_specialized	FS-Bagout-flower
Stigmaphyllon_paralias	-0.310155	0.0127368	LUH.veget	PD	f	bee_specialized	FS-Bagout-flower
Paraboea_rufescens	-0.481165	0.00707777	LUH.veget	PD	f	bee_specialized	SPFR-Bagout-whole_plant
Narcissus_triandrus	0.126294	0.0345804	LUH.veget	PD	NA	bee_specialized	SO-Sup-flower
Narcissus_triandrus	0.105361	0.00933469	LUH.veget	PD	NA	bee_specialized	SO-Sup-flower
Narcissus_triandrus	-0.137621	0.00989188	LUH.veget	PD	NA	bee_specialized	SO-Sup-flower
Narcissus_triandrus	0.223144	0.0176738	LUH.veget	PD	NA	bee_specialized	SO-Sup-flower
Narcissus_triandrus	0.293761	0.0257118	LUH.veget	PD	NA	bee_specialized	SO-Sup-flower
Narcissus_triandrus	-0.0322609	0.0141797	LUH.veget	PD	NA	bee_specialized	SO-Sup-flower
Narcissus_triandrus	0.0384663	0.0249768	LUH.veget	PD	NA	bee_specialized	SO-Sup-flower
Narcissus_triandrus	0.209092	0.0137556	LUH.veget	PD	NA	bee_specialized	SO-Sup-flower
Narcissus_triandrus	0.313658	0.0191864	LUH.veget	PD	NA	bee_specialized	SO-Sup-flower
Narcissus_triandrus	-0.0779615	0.0229853	LUH.veget	PD	NA	bee_specialized	SO-Sup-flower
Narcissus_triandrus	0.454736	0.0337949	LUH.veget	PD	NA	bee_specialized	SO-Sup-flower
Maianthemum_bifolium	1.12847	0.00884946	LUH.veget	PD	NA	NA	FS-Sup-inflorescense
Aechmea_lindenii_var._lindenii	0.214767	0.0414589	LUH.veget	AF	o	bee_specialized	SPFR-Bagout-flower
Aechmea_lindenii_var._lindenii	0.0734483	0.0202202	LUH.veget	AF	m	generalist	SPFR-Bagout-flower
Ruellia_brevifolia	0.268264	0.000365828	LUH.managed	AF	NA	other_specialized	FS-Bagout-flower
Ruellia_menthoides	0.405465	0.00123447	LUH.managed	PD	NA	bee_specialized	FS-Bagout-flower
Ruellia_subsessilis	0.322773	0.00167655	LUH.managed	AF	NA	other_specialized	FS-Bagout-flower
Paederia_foetida	1.34417	0.00487853	LUH.veget	PD	m	generalist	FS-Sup-flower
Paederia_foetida	-0.211844	0.0138639	LUH.veget	PD	m	generalist	FS-Sup-flower
Paederia_foetida	1.18173	0.00437261	LUH.veget	PD	m	generalist	FS-Sup-flower
Chuquiraga_oppositifolia	1.06768	0.0873257	LUH.managed	PD	m	generalist	SPFL-Sup-whole_plant
Sarracenia_purpurea	-0.0514734	0.000827947	LUH.veget	PD	f	generalist	SPP-Sup-whole_plant
Cirrhaea_dependens	4.33253	0.00130534	LUH.managed	PD	f	bee_specialized	FS-Bagout-flower
Polystachya_concreta	1.45929	0.00010347	LUH.veget	PD	f	bee_specialized	FS-Bagout-flower
Polystachya_estrellensis	-0.24189	0.00187898	LUH.veget	PD	f	bee_specialized	FS-Bagout-flower
Sorbus_aucuparia	0.260087	0.454722	LUH.veget	PD	m	generalist	FS-Bagout-inflorescense
Embothrium_coccineum	0.0729068	0.00184451	LUH.veget	PD	m	generalist	SPFR-Bagout-flower
Embothrium_coccineum	0.0279088	0.000245286	LUH.veget	PD	f	generalist	SPFR-Bagout-flower
Anacamptis_coriophora	0.218849	0.0253806	LUH.managed	PD	NA	bee_specialized	FS-Bagout-whole_plant
Anacamptis_coriophora	0.234871	0.0054189	LUH.veget	PD	NA	bee_specialized	FS-Bagout-whole_plant
Anacamptis_morio	1.42766	0.100475	LUH.veget	PD	NA	bee_specialized	FS-Bagout-whole_plant
Anacamptis_morio	1.59997	0.03422	LUH.veget	PD	NA	bee_specialized	FS-Bagout-whole_plant
Anacamptis_morio	1.19392	0.0634818	LUH.veget	PD	NA	bee_specialized	FS-Bagout-whole_plant
Himantoglossum_robertianum	0.307227	0.00320762	LUH.veget	AF	NA	bee_specialized	FS-Bagout-whole_plant
Himantoglossum_robertianum	0.114805	0.00301251	LUH.veget	AF	NA	bee_specialized	FS-Bagout-whole_plant
Himantoglossum_robertianum	0.485508	0.00592224	LUH.managed	AF	NA	bee_specialized	FS-Bagout-whole_plant
Penstemon_haydenii	0.172246	0.0262047	LUH.managed	PD	NA	bee_specialized	SPFR-Bagout-flower
Escallonia_myrtoidea	2.04769	0.00161991	LUH.veget	PD	NA	generalist	SPFL-Sup-inflorescense
Primula_farinosa	-0.0854049	0.00119478	LUH.managed	PD	NA	generalist	FS-Sup-whole_plant
Primula_farinosa	-0.0229349	0.00430843	LUH.managed	PD	NA	generalist	FS-Sup-whole_plant
Primula_farinosa	-0.0483702	0.00461881	LUH.managed	PD	NA	generalist	FS-Sup-whole_plant
Primula_farinosa	0.0135695	0.00291874	LUH.managed	PD	NA	generalist	FS-Sup-whole_plant
Primula_farinosa	0.147332	0.00158614	LUH.managed	PD	NA	generalist	FS-Sup-whole_plant
Primula_farinosa	0.148906	0.00462634	LUH.managed	PD	NA	generalist	FS-Sup-whole_plant
Primula_farinosa	-0.0600356	0.00152263	LUH.managed	PD	NA	generalist	FS-Sup-whole_plant
Primula_farinosa	0.00791516	0.00561468	LUH.managed	PD	NA	generalist	FS-Sup-whole_plant
Dyckia_tuberosa	0.672356	0.0095708	LUH.managed	PD	f	other_specialized	SPFR-Bagout-flower
Platanthera_obtusata	1.0267	0.0255602	LUH.veget	PD	NA	NA	FS-Sup-whole_plant
Iris_versicolor	-0.011909	0.000890827	LUH.veget	AF	NA	NA	FS-Bagout-whole_plant
Iris_versicolor	0.4331	0.000693877	LUH.veget	AF	NA	NA	FS-Bagout-whole_plant
Ledum_palustre_subsp._groenlandicum	-0.13906	0.030814	LUH.veget	AF	NA	NA	SPFR-Bagout-partialplant
Maianthemum_canadense	1.30888	0.263358	LUH.veget	PD	NA	NA	FS-Sup-whole_plant
Maianthemum_stellatum	-0.648054	0.137498	LUH.veget	PD	NA	NA	FS-Sup-whole_plant
Maianthemum_trifolium	0.0508936	0.0297718	LUH.veget	AF	NA	NA	FS-Sup-whole_plant
Rhododendron_canadense	0.0631409	0.01533	LUH.veget	AF	NA	NA	SPFR-Bagout-partialplant
Aconitum_gymnandrum	0.244404	0.0023791	LUH.managed	AF	o	bee_specialized	SO-Sup-flower
Aconitum_gymnandrum	0.235973	0.00155065	LUH.managed	AF	o	bee_specialized	SO-Sup-flower
Anemone_obtusiloba	-0.260787	0.0463787	LUH.managed	AF	NA	generalist	SO-Sup-flower
Anemone_obtusiloba	-0.260601	0.056253	LUH.managed	AF	NA	generalist	SO-Sup-flower
Anemone_rivularis	0.0143253	0.00570629	LUH.managed	AF	NA	generalist	SO-Sup-flower
Anemone_rivularis	-0.238579	0.00975664	LUH.managed	AF	NA	generalist	SO-Sup-flower
Trollius_ranunculoides	-0.00551573	0.00284151	LUH.managed	PD	NA	generalist	SO-Sup-flower
Trollius_ranunculoides	0.189011	0.0114578	LUH.managed	PD	NA	generalist	SO-Sup-flower
Eriocnema_fulva	-0.367725	0.00344708	LUH.veget	PD	o	bee_specialized	FS-Bagout-flower
Eriocnema_fulva	0.765468	0.00166438	LUH.veget	PD	o	bee_specialized	FS-Bagout-flower
Paeonia_officinalis	0.111226	0.00633029	LUH.veget	PD	o	bee_specialized	SO-Sup-whole_plant
Paeonia_officinalis	-0.101783	0.00936437	LUH.veget	PD	o	bee_specialized	SO-Sup-whole_plant
Paeonia_officinalis	-0.0246926	0.015454	LUH.veget	PD	o	bee_specialized	SO-Sup-whole_plant
Paeonia_officinalis	-0.0526437	0.008939	LUH.veget	PD	o	bee_specialized	SO-Sup-whole_plant
Paeonia_officinalis	0	0.00205312	LUH.veget	PD	o	bee_specialized	SO-Sup-whole_plant
Aciphylla_squarrosa	-0.0930904	0.0152328	LUH.veget	PD	f	generalist	FS-Sup-whole_plant
Rhaphiodon_echinus	-0.916291	0.00176508	LUH.veget	PD	f	bee_specialized	FS-Bagout-flower
Gentiana_straminea	0.394878	0.0158682	LUH.managed	PD	f	bee_specialized	SPFR-Sup-flower
Gentiana_straminea	0.354384	0.0143816	LUH.managed	PD	f	bee_specialized	SPFR-Sup-flower
Gentiana_straminea	1.19702	0.0183507	LUH.managed	PD	f	bee_specialized	SPFR-Sup-flower
Gentiana_straminea	0.532314	0.0301233	LUH.managed	PD	f	bee_specialized	SPFR-Sup-flower
Gentiana_straminea	-0.0880752	0.00830368	LUH.managed	PD	f	bee_specialized	SPFR-Sup-flower
Gentiana_straminea	0.66905	0.0477632	LUH.managed	PD	f	bee_specialized	SPFR-Sup-flower
Gentiana_straminea	0.394878	0.0158682	LUH.managed	PD	f	bee_specialized	SPFR-Sup-flower
Gentiana_straminea	0.354384	0.0143816	LUH.managed	PD	f	bee_specialized	SPFR-Sup-flower
Gentiana_straminea	1.19702	0.0183507	LUH.managed	PD	f	bee_specialized	SPFR-Sup-flower
Anisodus_tanguticus	0.775709	0.261034	LUH.managed	PD	o	other_specialized	SPFR-Bagout-flower
Anisodus_tanguticus	1.28616	0.0489455	LUH.veget	PD	o	other_specialized	SPFR-Bagout-flower
Ranunculus_acris	-0.119596	0.0498285	LUH.veget	PD	m	generalist	SPP-Sup-whole_plant
Vellozia_declinans	2.09546	0.0334985	LUH.veget	AF	m	generalist	SPFR-Bagout-flower
Vellozia_epidendroides	1.68918	0.0407677	LUH.veget	PD	m	bee_specialized	SPFR-Bagout-flower
Rhododendron_ponticum	0.38195	0.128865	LUH.urban	AF	f	generalist	SPFR-Sup-inflorescense
Viburnum_macrocephalum	0.301552	0.0772502	LUH.managed	PD	m	generalist	FS-Bagout-inflorescense
Penstemon_scariosus	-0.122854	0.0198148	LUH.managed	PD	m	bee_specialized	SPFR-Bagout-flower
Jatropha_curcas	0.0332728	0.0001131	LUH.veget	PD	m	generalist	FS-Bagout-flower
Dryas_octopetala	-0.14197	0.107124	LUH.veget	PD	f	other_specialized	SO-Sup-whole_plant
Dryas_octopetala	0.448025	0.139033	LUH.veget	PD	f	generalist	SO-Sup-whole_plant
Dryas_octopetala	0.297252	0.800796	LUH.veget	PD	f	other_specialized	SO-Sup-whole_plant
Ziziphus_joazeiro	0.836248	0.00740215	LUH.veget	PD	m	generalist	FS-Bagout-flower
Antennaria_dioica	1.88273	0.0668239	LUH.veget	PD	f	generalist	SO-Sup-whole_plant
Antennaria_dioica	1.0116	0.174868	LUH.veget	PD	f	generalist	SO-Sup-whole_plant
Antennaria_dioica	0.836248	0.141693	LUH.veget	PD	f	generalist	SO-Sup-whole_plant
Antennaria_dioica	0.453917	0.05232	LUH.veget	PD	f	generalist	SO-Sup-whole_plant
Antennaria_dioica	0.867501	0.0221041	LUH.veget	PD	f	generalist	SO-Sup-whole_plant
Antennaria_dioica	0.693147	0.0382944	LUH.veget	PD	f	generalist	SO-Sup-whole_plant
Antennaria_dioica	0.251314	0.014914	LUH.veget	PD	f	generalist	SO-Sup-whole_plant
Antennaria_dioica	0.39803	0.0325771	LUH.veget	PD	f	generalist	SO-Sup-whole_plant
Antennaria_dioica	-0.15155	0.00655231	LUH.veget	PD	f	generalist	SO-Sup-whole_plant
Antennaria_dioica	0.209721	0.0268902	LUH.veget	PD	f	generalist	SO-Sup-whole_plant
Antennaria_dioica	-0.107631	0.00371212	LUH.veget	PD	f	generalist	SO-Sup-whole_plant
Antennaria_dioica	0.504556	0.0337486	LUH.veget	PD	f	generalist	SO-Sup-whole_plant
Antennaria_dioica	-0.115069	0.0609481	LUH.veget	PD	f	generalist	SO-Sup-whole_plant
Antennaria_dioica	-0.194156	0.0356847	LUH.veget	PD	f	generalist	SO-Sup-whole_plant
Antennaria_dioica	0.0953102	0.0217637	LUH.veget	PD	f	generalist	SO-Sup-whole_plant
Antennaria_dioica	0.0666914	0.0347146	LUH.veget	PD	f	generalist	SO-Sup-whole_plant
Antennaria_dioica	3.06805	0.141073	LUH.veget	PD	f	generalist	SO-Sup-whole_plant
Antennaria_dioica	0.188052	0.00449968	LUH.veget	PD	f	generalist	SO-Sup-whole_plant
Antennaria_dioica	0.93282	0.0168071	LUH.veget	PD	f	generalist	SO-Sup-whole_plant
Antennaria_dioica	0.336472	0.00566815	LUH.veget	PD	f	generalist	SO-Sup-whole_plant
Antennaria_dioica	0.405465	0.0493314	LUH.veget	PD	f	generalist	SO-Sup-whole_plant
Antennaria_dioica	0.251314	0.0173264	LUH.veget	PD	f	generalist	SO-Sup-whole_plant
Antennaria_dioica	0.278203	0.00995575	LUH.veget	PD	f	generalist	SO-Sup-whole_plant
Antennaria_dioica	0.847298	0.0583531	LUH.veget	PD	f	generalist	SO-Sup-whole_plant
Antennaria_dioica	0.16508	0.145114	LUH.veget	PD	f	generalist	SO-Sup-whole_plant
Antennaria_dioica	0.390198	0.00328596	LUH.veget	PD	f	generalist	SO-Sup-whole_plant
Couepia_uiti	-0.310155	0.0079578	LUH.veget	PD	m	generalist	FS-Bagout-flower
Cleome_spinosa	0.0289875	0.000480094	LUH.veget	AF	m	generalist	FS-Bagout-flower
Amasonia_campestris	0.074108	0.000271416	LUH.managed	PD	m	generalist	FS-Bagout-flower
Xylopia_championii	1.75786	0.0793031	LUH.veget	PD	o	other_specialized	FS-Bagout-whole_plant
Primula_modesta	0.240823	0.0565013	LUH.veget	PD	m	generalist	SO-Bagout-whole_plant
Primula_modesta	-0.0149668	0.00441115	LUH.veget	PD	m	generalist	SO-Bagout-whole_plant
Primula_modesta	-0.184965	0.013261	LUH.veget	PD	m	generalist	SO-Bagout-whole_plant
Primula_modesta	0.112492	0.0138709	LUH.veget	PD	m	generalist	SO-Bagout-whole_plant
Mitracarpus_longicalyx	-0.178248	0.000299566	LUH.veget	PD	o	other_specialized	FS-Bagout-flower
Penstemon_haydenii	0.452557	0.0107172	LUH.veget	PD	m	generalist	SPFR-Bagout-flower
Psychotria_tenuinervis	-0.416276	0.00380155	LUH.managed	PD	m	generalist	FS-Bagout-flower
Melastoma_malabathricum	0.0948577	0.000551448	LUH.veget	PD	f	generalist	FS-Bagout-flower
Rhododendron_delavayi	0.0117113	0.000279176	LUH.veget	PD	o	bee_specialized	FS-Bagout-flower
Rhododendron_decorum	-0.256855	0.00458415	LUH.veget	PD	m	generalist	FS-Bagout-flower
Rhododendron_agastum	-0.142716	0.000270447	LUH.veget	PD	f	generalist	FS-Bagout-flower
Rhododendron_irroratum	-0.157985	0.000380424	LUH.veget	PD	f	generalist	FS-Bagout-flower
Hylotelephium_spectabile	0	0.0001	LUH.urban	PD	NA	bee_specialized	FS-Bagout-whole_plant
Vincetoxicum_hirundinaria	2.37669	0.103824	LUH.veget	PD	NA	other_specialized	FS-Sup-flower
Helianthemum_squamatum	0.0221411	0.0592593	LUH.managed	PD	NA	other_specialized	SPFR-Sup-flower
Lepidium_papilliferum	2.51139	2.54624	LUH.managed	PD	NA	NA	FS-Sup-flower
Lepidium_papilliferum	2.14917	0.551055	LUH.managed	PD	NA	NA	FS-Sup-flower
Fumana_juniperina	0.155976	0.000626028	LUH.veget	AF	NA	NA	FS-Sup-flower
Polygala_vayredae	0.672987	0.000804287	LUH.veget	PD	NA	bee_specialized	FS-Sup-flower
Schinus_terebinthifolia	-0.441833	0.00200159	LUH.managed	PD	NA	NA	FS-Bagout-flower
Schinus_terebinthifolia	-0.302281	0.00586291	LUH.managed	PD	NA	NA	FS-Bagout-flower
Crataegus_monogyna	0.597837	0.254831	LUH.veget	PD	NA	generalist	FS-Sup-flower
Nierembergia_linariifolia	0.868908	0.0155671	LUH.managed	PD	f	bee_specialized	SPP-Sup-whole_plant
Nierembergia_linariifolia	0.754253	0.032624	LUH.managed	PD	o	bee_specialized	SPP-Sup-whole_plant
Nierembergia_linariifolia	0.559305	0.0418085	LUH.veget	PD	f	bee_specialized	SPP-Sup-whole_plant
Nierembergia_linariifolia	0.631817	0.00625771	LUH.veget	PD	f	bee_specialized	SPP-Sup-whole_plant
Nierembergia_linariifolia	0.266381	0.0345693	LUH.managed	PD	f	bee_specialized	SPP-Sup-whole_plant
Nierembergia_linariifolia	0.387864	0.00721269	LUH.managed	PD	f	bee_specialized	SPP-Sup-whole_plant
Nierembergia_linariifolia	0.381574	0.00551684	LUH.veget	PD	o	bee_specialized	SPP-Sup-whole_plant
Nierembergia_linariifolia	0.369523	0.0113706	LUH.veget	PD	f	bee_specialized	SPP-Sup-whole_plant
Kallstroemia_grandiflora	-0.0977977	0.00380544	LUH.managed	AF	f	generalist	SPFR-Sup-flower
Cypella_herbertii	1.91239	0.0299538	LUH.managed	PD	m	generalist	FS-Bagout-flower
Corydalis_ambigua	-0.0119762	0.0141572	LUH.veget	PD	f	bee_specialized	FS-Sup-whole_plant
Corydalis_ambigua	0.331777	0.0102788	LUH.veget	PD	f	bee_specialized	FS-Sup-whole_plant
Corydalis_ambigua	0.0889475	0.00233543	LUH.veget	PD	f	bee_specialized	FS-Sup-whole_plant
Corydalis_ambigua	0.0327898	0.0036489	LUH.veget	PD	f	bee_specialized	FS-Sup-whole_plant
Corydalis_ambigua	0.0652405	0.00208974	LUH.veget	PD	f	bee_specialized	FS-Sup-whole_plant
Phrynium_imbricatum	-1.41719	0.10525	LUH.veget	PD	o	NA	FS-Bagout-flower
Vigna_caracalla	1.06383	0.00566083	LUH.veget	PD	o	bee_specialized	FS-Bagout-flower
Vigna_caracalla	1.29098	0.00194024	LUH.veget	PD	f	bee_specialized	FS-Bagout-flower
Vigna_caracalla	1.66073	0.0033108	LUH.veget	PD	f	bee_specialized	FS-Bagout-flower
Vigna_caracalla	1.27157	0.00366328	LUH.veget	PD	f	bee_specialized	FS-Bagout-flower
Mimulus_guttatus	0.316687	0.0216719	LUH.managed	PD	NA	bee_specialized	SPFL-Sup-flower
Syncolostemon_densiflorus	0.875469	0.128153	LUH.managed	PD	m	generalist	SPFL-Sup-flower
Syncolostemon_macranthus	0.367725	0.0426493	LUH.managed	AF	m	generalist	SPFL-Sup-flower
Syncolostemon_rotundifolius	0.575364	0.0727326	LUH.managed	PD	m	generalist	SPFL-Sup-flower
Viola_praemorsa	0.476924	0.221406	LUH.veget	PD	NA	generalist	SPP-Sup-whole_plant
Viola_praemorsa	0.0248326	0.0254835	LUH.veget	PD	NA	generalist	SPP-Sup-whole_plant
Viola_praemorsa	-0.158225	0.0786113	LUH.veget	PD	NA	generalist	SPP-Sup-whole_plant
Viola_praemorsa	0.0876264	0.0189219	LUH.veget	PD	NA	generalist	SPP-Sup-whole_plant
Viola_praemorsa	-0.10956	0.0765485	LUH.veget	PD	NA	generalist	SPP-Sup-whole_plant
Viola_praemorsa	0.0990905	0.162805	LUH.veget	PD	NA	generalist	SPP-Sup-whole_plant
Viola_praemorsa	-0.0035055	0.031047	LUH.veget	PD	NA	generalist	SPP-Sup-whole_plant
Carum_carvi	0.0113209	0.0277979	LUH.veget	PD	m	other_specialized	SPFL-Sup-flower
Centaurea_jacea	0.345361	0.0436088	LUH.veget	PD	m	bee_specialized	SPFL-Sup-flower
Geum_rivale	0.106483	0.00718252	LUH.veget	PD	o	bee_specialized	SPFL-Sup-flower
Hypericum_maculatum	0.0761958	0.0208152	LUH.veget	PD	m	other_specialized	SPFL-Sup-flower
Pimpinella_saxifraga	0.0823613	0.0242682	LUH.veget	PD	m	other_specialized	SPFL-Sup-flower
Potentilla_erecta	0.0885534	0.0541091	LUH.veget	PD	m	other_specialized	SPFL-Sup-flower
Prunella_vulgaris	0.159065	0.0200726	LUH.veget	AF	m	bee_specialized	SPFL-Sup-flower
Ranunculus_acris	-0.0649579	0.0133743	LUH.veget	PD	m	other_specialized	SPFL-Sup-flower
Trifolium_repens	-0.310155	0.143441	LUH.veget	PD	o	bee_specialized	SPFL-Sup-flower
Polemonium_van-bruntiae	-0.067574	0.0203204	LUH.veget	AF	NA	NA	SPP-Sup-whole_plant
Polemonium_van-bruntiae	-0.0390337	0.02663	LUH.veget	AF	NA	NA	SPP-Sup-whole_plant
Polemonium_van-bruntiae	0.0281256	0.0671797	LUH.veget	AF	NA	NA	SPP-Sup-whole_plant
Polemonium_van-bruntiae	-0.135762	0.0695887	LUH.veget	AF	NA	NA	SPP-Sup-whole_plant
Grevillea_repens	3.30576	1.11854	LUH.managed	PD	NA	other_specialized	FS-Sup-flower
Grevillea_repens	3.61667	0.298356	LUH.managed	PD	NA	other_specialized	FS-Sup-flower
Grevillea_repens	2.85921	0.531749	LUH.managed	PD	NA	other_specialized	FS-Sup-flower
Grevillea_repens	1.32526	0.311761	LUH.managed	PD	NA	other_specialized	FS-Sup-flower
Grevillea_repens	1.28785	0.278494	LUH.managed	PD	NA	other_specialized	FS-Sup-flower
Chloraea_bletioides	1.1438	0.0127496	LUH.veget	PD	NA	generalist	FS-Sup-flower
Chloraea_bletioides	0.0626976	0.00262358	LUH.veget	PD	NA	generalist	FS-Sup-flower
Chloraea_chrysantha	-0.0151896	0.001071	LUH.veget	PD	NA	NA	FS-Sup-flower
Chloraea_crispa	1.90075	0.0412771	LUH.veget	PD	NA	bee_specialized	FS-Sup-flower
Chloraea_galeata	-0.125665	0.00172423	LUH.veget	PD	NA	NA	FS-Sup-flower
Stachytarpheta_glabra	0.00527706	0.00025823	LUH.veget	PD	m	generalist	FS-Sup-flower
Asphodelus_aestivus	0.814844	0.0397609	LUH.managed	PD	m	generalist	FS-Sup-flower
Dorycnium_hirsutum	0.244842	0.433189	LUH.managed	PD	m	generalist	SPFR-Sup-flower
Helichrysum_stoechas	0.121697	0.45609	LUH.managed	AF	m	generalist	SPFL-Sup-flower
Campanula_americana	0.0739634	0.00598569	LUH.veget	PD	f	generalist	SPFR-Sup-flower
Trillium_camschatcense	-0.211309	0.0577309	LUH.veget	AF	NA	NA	SO-Sup-whole_plant
Trillium_camschatcense	-0.0413852	0.00670287	LUH.veget	AF	NA	NA	SO-Sup-whole_plant
Trillium_camschatcense	0.040822	0.0209507	LUH.veget	PD	NA	NA	SO-Sup-whole_plant
Trillium_camschatcense	-0.131336	0.0173117	LUH.veget	PD	NA	NA	SO-Sup-whole_plant
Trillium_camschatcense	0.154151	0.00948524	LUH.veget	PD	NA	NA	SO-Sup-whole_plant
Leucospermum_conocarpodendron	-0.138186	0.0368616	LUH.veget	PD	NA	other_specialized	SPFL-Sup-inflorescense
Aconitum_napellus	0.625706	0.00142746	LUH.veget	PD	NA	bee_specialized	SPFR-Sup-flower
Malus_sieversii	-0.191171	0.000601832	LUH.managed	PD	m	generalist	FS-Bagout-flower
Oxalis_corniculata	0.083714	0.00555752	LUH.veget	AF	o	other_specialized	FS-Bagout-flower
Nemophila_menziesii	0	0.00653831	LUH.veget	PD	NA	bee_specialized	SPP-Sup-whole_plant
Angraecum_bracteosum	2.97593	0.00583654	LUH.veget	PD	f	other_specialized	FS-Sup-flower
Angraecum_bracteosum	2.18926	0.00625491	LUH.veget	PD	f	other_specialized	FS-Sup-flower
Hypochaeris_thrincioides	0.201321	0.0106906	LUH.managed	PD	m	generalist	SO-Sup-whole_plant
Perezia_carthamoides	0.575795	0.0432563	LUH.managed	PD	f	generalist	SO-Sup-whole_plant
Rhododendron_semibarbatum	-0.21743	0.000652921	LUH.veget	PD	f	bee_specialized	FS-Sup-flower
Rhododendron_semibarbatum	0.028013	0.00113058	LUH.veget	PD	f	bee_specialized	FS-Sup-flower
Rhododendron_semibarbatum	0.312118	0.00118693	LUH.veget	PD	f	bee_specialized	FS-Sup-flower
Psilochilus_modestus	3.54661	0.00308707	LUH.veget	PD	f	bee_specialized	FS-Bagout-flower
Psilochilus_modestus	1.53369	0.000487288	LUH.managed	PD	f	bee_specialized	FS-Bagout-flower
Pseudopiptadenia_contorta	-0.0953102	0.00899445	LUH.managed	PD	f	bee_specialized	FS-Bagout-flower
Pseudopiptadenia_leptostachya	-0.518794	0.019632	LUH.managed	AF	f	bee_specialized	FS-Bagout-flower
Alocasia_macrorrhizos	5.51893	0.000988358	LUH.veget	PD	NA	NA	FS-Sup-inflorescense
Merremia_macrocalyx	-0.254234	0.000339092	LUH.veget	PD	m	bee_specialized	FS-Sup-flower
Impatiens_platyadena	0.233615	0.000371405	LUH.veget	PD	m	generalist	FS-Sup-flower
Fuchsia_excorticata	0.928701	0.0930068	LUH.managed	AF	f	other_specialized	FS-Sup-flower
Fuchsia_excorticata	0.325588	0.0129732	LUH.veget	AF	f	other_specialized	FS-Sup-flower
Fuchsia_excorticata	0.429273	0.00989264	LUH.veget	AF	f	other_specialized	FS-Sup-flower
Fuchsia_excorticata	0.266496	0.00761922	LUH.veget	AF	f	other_specialized	FS-Sup-flower
Fuchsia_excorticata	-0.0619142	0.0225009	LUH.veget	AF	f	other_specialized	FS-Sup-flower
Fuchsia_excorticata	0.0580421	0.00315575	LUH.veget	AF	f	other_specialized	FS-Sup-flower
Fuchsia_excorticata	0.0120478	0.00476271	LUH.veget	AF	f	other_specialized	FS-Sup-flower
Fuchsia_excorticata	0.0890797	0.00650042	LUH.veget	AF	f	other_specialized	FS-Sup-flower
Fuchsia_excorticata	0.204233	0.00388363	LUH.veget	AF	f	other_specialized	FS-Sup-flower
Fuchsia_excorticata	0.0664707	0.00812626	LUH.veget	AF	f	other_specialized	FS-Sup-flower
Fuchsia_excorticata	0.137613	0.0103745	LUH.managed	AF	f	other_specialized	FS-Sup-flower
Fuchsia_excorticata	0.141508	0.00203839	LUH.managed	AF	f	other_specialized	FS-Sup-flower
Isoplexis_canariensis	0.0456178	0.000444024	LUH.veget	AF	f	other_specialized	SO-Sup-flower
Lobelia_boykinii	0.470229	0.0193226	LUH.managed	PD	m	generalist	SPFR-Sup-flower
Lobelia_boykinii	0.302281	0.0578541	LUH.veget	PD	m	generalist	SPFR-Sup-flower
Lobelia_boykinii	0.44781	0.0719619	LUH.veget	PD	m	generalist	SPFR-Sup-flower
Eria_coronaria	1.48742	0.00078874	LUH.managed	PD	o	bee_specialized	FS-Bagout-flower
Xysmalobium_undulatum	5.45532	0.563115	LUH.managed	PD	f	generalist	FS-Sup-flower
Witheringia_solanacea	0.157903	0.00746891	LUH.veget	PD	NA	bee_specialized	FS-Sup-flower
Witheringia_solanacea	0.0571584	0.0599895	LUH.veget	PD	NA	bee_specialized	FS-Sup-flower
Witheringia_solanacea	0.597837	0.14134	LUH.veget	PD	NA	bee_specialized	FS-Sup-flower
Witheringia_solanacea	1.82161	0.146172	LUH.veget	PD	NA	bee_specialized	FS-Sup-flower
Witheringia_solanacea	1.02664	0.096085	LUH.veget	PD	NA	bee_specialized	FS-Sup-flower
Anagyris_foetida	1.32914	0.00196257	LUH.managed	PD	NA	other_specialized	FS-Sup-flower
Anagyris_foetida	0.99325	0.00473749	LUH.managed	PD	NA	other_specialized	FS-Sup-flower
Anagyris_foetida	0.899485	0.00428088	LUH.managed	PD	NA	other_specialized	FS-Sup-flower
Anagyris_foetida	0.559613	0.00939634	LUH.managed	PD	NA	other_specialized	FS-Sup-flower
Neottia_listeroides	1.46855	0.00346392	LUH.veget	PD	f	generalist	FS-Bagout-flower
Cymbidium_goeringii	2.70755	0.0432867	LUH.veget	PD	f	generalist	FS-Bagout-flower
Sinojackia_huangmeiensis	0.256183	0.00204236	LUH.managed	PD	f	generalist	SPFR-Bagout-flower
Oxalis_amblyosepala	0.572129	0.0105161	LUH.managed	PD	NA	NA	FS-Bagout-flower
Oxalis_giftbergensis	-0.203056	0.00971533	LUH.managed	PD	NA	NA	FS-Bagout-flower
Oxalis_natans	-0.0582689	0.218569	LUH.managed	PD	NA	NA	FS-Bagout-flower
Oxalis_natans	0.210261	0.00790551	LUH.managed	PD	NA	NA	FS-Bagout-flower
Oxalis_oculifera	0.15147	0.00586487	LUH.managed	PD	NA	NA	FS-Bagout-flower
Oxalis_oreophila	-0.0931524	0.0044776	LUH.managed	PD	NA	NA	FS-Bagout-flower
Aloe_africana	0.843542	0.00985903	LUH.managed	PD	NA	other_specialized	FS-Bagout-flower
Aloe_lineata_var._muirii	1.42679	0.0381411	LUH.managed	PD	NA	generalist	FS-Bagout-flower
Aloe_pluridens	0.932494	0.016564	LUH.managed	PD	NA	other_specialized	FS-Bagout-flower
Aloe_hexapetala	0.290128	0.0601793	LUH.managed	PD	NA	other_specialized	FS-Bagout-flower
Pitcairnia_brittoniana	-0.0923398	0.0103686	LUH.veget	AF	f	other_specialized	SPFR-Bagout-flower
Barbarea_vulgaris	0.42312	0.0980261	LUH.managed	AF	NA	NA	SPFL-Sup-flower
Commelina_communis	0	0.109571	LUH.veget	AF	NA	NA	FS-Sup-flower
Commelina_erecta	0.191667	0.0117549	LUH.veget	PD	NA	NA	FS-Sup-flower
Convolvulus_arvensis	0.405465	0.0834321	LUH.managed	AF	m	generalist	FS-Sup-flower
Calystegia_sepium	0.708185	0.280462	LUH.managed	AF	m	generalist	FS-Sup-flower
Dianthus_armeria	-0.0282505	0.0055607	LUH.managed	AF	NA	NA	SPFL-Sup-flower
Erysimum_capitatum	-0.408597	0.0419421	LUH.managed	AF	f	generalist	SPFL-Sup-flower
Lonicera_flava	-0.117783	0.00474751	LUH.managed	PD	m	generalist	FS-Sup-flower
Penstemon_pallidus	-0.152721	0.383846	LUH.managed	PD	m	bee_specialized	SPFL-Sup-flower
Potentilla_recta	0.124786	0.00311717	LUH.managed	AF	m	generalist	SPFL-Sup-flower
Potentilla_simplex	0.0837309	0.0138085	LUH.managed	AF	m	generalist	SPFL-Sup-flower
Silene_stellata	0.2166	0.238969	LUH.managed	PD	NA	NA	SPFL-Sup-flower
Tephrosia_virginiana	0.198851	0.011391	LUH.managed	PD	NA	NA	SPFL-Sup-flower
Verbascum_blattaria	0.0252673	0.1033	LUH.managed	PD	m	generalist	SPFL-Sup-flower
Vicia_villosa	0.869038	0.0872172	LUH.managed	PD	NA	NA	SPFL-Sup-flower
Dendrobium_catenatum	1.1314	0.0928078	LUH.managed	PD	NA	NA	FS-Bagout-flower
Satyrium_nepalense_var._ciliatum	0.187239	0.00247547	LUH.veget	AF	o	bee_specialized	SO-Bagout-flower
Satyrium_nepalense_var._ciliatum	0.398831	0.00471217	LUH.veget	AF	o	bee_specialized	SO-Bagout-flower
Armeria_maritima	0.308735	0.00288734	LUH.veget	PD	NA	NA	SO-Sup-inflorescense
Ranunculus_acris	0.0504309	0.00066601	LUH.veget	PD	m	generalist	SO-Sup-partialplant
Eulophia_alta	1.09861	0.26866	LUH.veget	PD	NA	NA	FS-Bagout-inflorescense
Eulophia_alta	2.20938	0.00257302	LUH.veget	PD	m	generalist	FS-Bagout-inflorescense
Nastanthus_scapigerus	0.123614	0.0198337	LUH.veget	PD	NA	other_specialized	FS-Sup-inflorescense
Rhodophiala_rhodolirion	0.108942	0.00436171	LUH.veget	AF	o	bee_specialized	FS-Sup-flower
Erigeron_breviscapus	1.20597	0.000145	LUH.veget	PD	m	generalist	FS-Bagout-flower
Solanum_torvum	0.0250013	0.0256061	LUH.managed	PD	f	bee_specialized	FS-Sup-whole_plant
Solanum_torvum	0.423484	0.00524337	LUH.managed	PD	f	bee_specialized	FS-Sup-whole_plant
Melastoma_malabathricum	0.152294	0.00381513	LUH.veget	PD	o	bee_specialized	FS-Bagout-flower
Luculia_pinceana	0.116941	0.00133484	LUH.veget	PD	o	bee_specialized	FS-Bagout-flower
Sisyrinchium_campestre	-0.0365847	0.00820918	LUH.managed	PD	NA	generalist	SPFR-Sup-whole_plant
Gagea_lutea	0.39803	0.0265796	LUH.veget	PD	f	generalist	SO-Sup-inflorescense
Penstemon_roseus	-0.0255987	0.000581504	LUH.managed	AF	NA	generalist	SPFR-Sup-flower
Penstemon_roseus	0.0338442	0.000495821	LUH.managed	AF	NA	generalist	SPFR-Sup-flower
Primulina_gueilinensis	0.103274	0.00157249	LUH.veget	AF	f	bee_specialized	SO-Bagout-flower
Colutea_arborescens_subsp._hispanica	1.35455	0.609491	LUH.managed	AF	o	bee_specialized	FS-Bagout-flower
Lobelia_chinensis	1.13943	0.0061859	LUH.urban	PD	f	generalist	SPFL-Bagout-flower
Arabidopsis_lyrata_subsp._petraea	0.22739	0.0406325	LUH.veget	PD	NA	other_specialized	SPP-Sup-whole_plant
Arabidopsis_lyrata_subsp._petraea	0.327074	0.0541843	LUH.veget	PD	NA	other_specialized	SPP-Sup-whole_plant
Justicia_adhatoda	2.13092	0.0019366	LUH.managed	PD	f	bee_specialized	FS-Sup-flower
Primulina_lutea	0.933254	0.000212051	LUH.veget	PD	f	generalist	FS-Bagout-flower
Primulina_lutea	0.693255	0.000526892	LUH.veget	PD	f	generalist	FS-Bagout-flower
Aquilaria_crassna	0.164303	0.056575	LUH.veget	PD	m	generalist	FS-Sup-partialplant
Aquilaria_crassna	-1.70475	0.0231165	LUH.veget	PD	m	generalist	FS-Sup-partialplant
Glaucium_flavum	0.534254	0.0474096	LUH.managed	PD	NA	generalist	SPFR-Sup-flower
Telopea_mongaensis	0.0183491	0.00319964	LUH.veget	PD	NA	NA	SPFR-Sup-inflorescense
Telopea_speciosissima	0.401987	0.0720989	LUH.veget	PD	NA	NA	FS-Sup-inflorescense
Telopea_speciosissima	0.0333364	0.0028055	LUH.veget	PD	NA	NA	SPFR-Sup-inflorescense
Aloe_pruinosa	-0.0781673	0.0164534	LUH.managed	PD	f	generalist	SPFL-Sup-inflorescense
Aloe_pruinosa	0.00392385	0.0124155	LUH.managed	PD	f	generalist	SPFL-Sup-inflorescense
Aloe_pruinosa	0.156278	0.0161246	LUH.managed	PD	f	generalist	SPFL-Sup-inflorescense
Sebaea_grandis	-0.219393	0.00130753	LUH.managed	PD	NA	NA	FS-Bagout-flower
Anisodus_luridus	-0.139762	0.356824	LUH.veget	AF	m	generalist	SPFR-Sup-flower
Calycanthus_chinensis	0.0624708	0.0001731	LUH.veget	PD	m	generalist	FS-Bagout-flower
Capparis_spinosa	-0.333375	0.00844138	LUH.managed	AF	f	bee_specialized	SPFR-Bagout-flower
Crocus_spp.	0.169129	0.0155571	LUH.managed	PD	f	generalist	FS-Bagout-flower
Magnolia_coriacea	1.76172	0.0562699	LUH.veget	PD	NA	generalist	FS-Bagout-flower
Oenothera_cespitosa	0.28013	0.0117574	LUH.veget	PD	m	other_specialized	SPFR-Sup-flower
Oenothera_cespitosa	0.22842	0.00499472	LUH.veget	PD	m	other_specialized	SPFR-Sup-flower
Oenothera_cespitosa	0.708651	0.0358246	LUH.veget	PD	m	other_specialized	SPFR-Sup-flower
Oenothera_cespitosa	0.288211	0.0658723	LUH.veget	PD	m	other_specialized	SPFR-Sup-flower
Ipomopsis_aggregata	0.231802	0.0278148	LUH.veget	PD	NA	other_specialized	SPFR-Sup-whole_plant
Potentilla_pulcherrima	-0.0281709	0.101728	LUH.veget	AF	NA	generalist	SPFR-Sup-whole_plant
Stenocereus_thurberi	0.0839858	0.0195012	LUH.managed	PD	f	generalist	FS-Sup-flower
Stenocereus_thurberi	0.177481	0.0256907	LUH.managed	PD	f	generalist	FS-Sup-flower
Stenocereus_thurberi	-0.101421	0.0320797	LUH.managed	PD	m	generalist	FS-Sup-flower
Stenocereus_thurberi	0.143147	0.00977396	LUH.managed	PD	m	generalist	FS-Sup-flower
Stenocereus_thurberi	0.559875	0.035817	LUH.managed	PD	m	generalist	FS-Sup-flower
Stenocereus_thurberi	0.688268	0.0134787	LUH.managed	PD	m	generalist	FS-Sup-flower
Mimulus_luteus	0.182972	0.839407	LUH.veget	AF	f	generalist	SO-Bagout-flower
Mimulus_luteus	-0.620569	0.338224	LUH.veget	AF	f	generalist	SO-Bagout-flower
Camellia_oleifera	0.169883	0.000629776	LUH.managed	PD	f	bee_specialized	FS-Bagout-flower
Camellia_oleifera	0.570545	0.001862	LUH.managed	PD	f	bee_specialized	FS-Bagout-flower
Mertensia_fusiformis	0.450481	0.329741	LUH.veget	PD	NA	bee_specialized	SO-Sup-flower
Mertensia_fusiformis	0.14309	0.0451406	LUH.veget	PD	NA	bee_specialized	SO-Sup-flower
Mertensia_fusiformis	0.105151	0.0177293	LUH.veget	PD	NA	bee_specialized	SO-Sup-flower
Magnolia_grandis	-0.693147	0.0300939	LUH.veget	AF	NA	NA	FS-Bagout-flower
Helianthemum_soongaricum	0.827678	0.0152815	LUH.managed	PD	NA	NA	FS-Bagout-flower
Lonicera_maackii	0.900252	0.0394195	LUH.managed	PD	m	generalist	SPFL-Sup-partialplant
Lonicera_maackii	0.181126	0.00780602	LUH.managed	PD	m	generalist	SPFL-Sup-partialplant
Saussurea_laniceps	-0.249238	0.0867374	LUH.veget	PD	f	bee_specialized	SPFL-Sup-inflorescense
Saussurea_laniceps	0.0682251	0.00948602	LUH.veget	PD	f	bee_specialized	SPFL-Sup-inflorescense
Saussurea_medusa	0.284885	0.0393741	LUH.veget	PD	o	bee_specialized	SPFL-Sup-whole_plant
Saussurea_medusa	0.268606	0.0115771	LUH.veget	PD	o	bee_specialized	SPFL-Sup-whole_plant
Saussurea_medusa	0.315638	0.0445345	LUH.veget	PD	o	bee_specialized	SPFL-Sup-whole_plant
Saussurea_medusa	0.332706	0.0356205	LUH.veget	PD	o	bee_specialized	SPFL-Sup-whole_plant
Prunus_armeniaca	0.921859	0.488768	LUH.managed	AF	NA	NA	FS-Bagout-whole_plant
Gesneria_citrina	0.413187	0.00439351	LUH.veget	AF	NA	other_specialized	FS-Sup-whole_plant
Gesneria_cuneifolia	0.0915672	0.00319512	LUH.veget	AF	NA	other_specialized	FS-Sup-whole_plant
Gesneria_pedunculosa	0.352821	0.00507194	LUH.veget	PD	NA	other_specialized	FS-Sup-whole_plant
Gesneria_viridiflora_subsp._quisqueyana	0.207639	0.00562567	LUH.managed	PD	NA	other_specialized	FS-Sup-whole_plant
Gesneria_reticulata	0.0232569	0.00442842	LUH.urban	AF	NA	other_specialized	FS-Sup-whole_plant
Gesneria_viridiflora_subsp._sintenisii	0.0487902	0.00857569	LUH.urban	PD	NA	generalist	FS-Sup-whole_plant
Rhytidophyllum_asperum	0.202237	0.00148743	LUH.veget	PD	NA	other_specialized	FS-Sup-whole_plant
Gesneria_leucomalla	0.140582	0.0574682	LUH.veget	PD	NA	generalist	FS-Sup-whole_plant
Gesneria_vernicosa	0.0635134	0.0065301	LUH.veget	PD	NA	generalist	FS-Sup-whole_plant
Nemophila_menziesii	0	0.00583921	LUH.veget	PD	f	bee_specialized	SPFR-Sup-flower
Geranium_maculatum	-3.29994	0.0001	LUH.managed	PD	m	generalist	SPP-Sup-whole_plant
Capparis_brevispina	0.477628	0.0158803	LUH.managed	AF	m	other_specialized	FS-Sup-flower
Capparis_zeylanica	0.50148	0.0157311	LUH.managed	PD	m	generalist	FS-Sup-flower
Derris_ovalifolia	0.479573	0.0272639	LUH.managed	AF	m	bee_specialized	FS-Sup-flower
Eugenia_roxburghii	0.348307	0.0128313	LUH.managed	PD	m	bee_specialized	FS-Sup-flower
Glycosmis_pentaphylla	0.476083	0.00880409	LUH.managed	AF	m	NA	FS-Sup-flower
Ixora_pavetta	0.505549	0.013235	LUH.managed	PD	m	generalist	FS-Sup-flower
Lepisanthes_tetraphylla	0.753772	0.0171129	LUH.managed	PD	m	bee_specialized	FS-Sup-flower
Memecylon_umbellatum	0.377294	0.00635521	LUH.managed	AF	m	bee_specialized	FS-Sup-flower
Tarenna_asiatica	-4.18787	0.00240724	LUH.managed	AF	m	bee_specialized	FS-Sup-flower
Walsura_temrifolia	1.38629	0.0209381	LUH.managed	PD	m	NA	FS-Sup-flower
Hedysarum_scoparium	-0.264387	0.00343458	LUH.managed	PD	m	bee_specialized	FS-Bagout-flower
Cytisus_scoparius	1.99346	0.293421	LUH.managed	PD	NA	bee_specialized	FS-Sup-partialplant
Cytisus_scoparius	-0.0327898	0.22655	LUH.managed	PD	NA	bee_specialized	FS-Sup-partialplant
Anacamptis_papilionacea	1.74468	0.00134275	LUH.veget	PD	NA	bee_specialized	FS-Bagout-flower
Orchis_anthropophora	1.78948	0.00112503	LUH.veget	PD	NA	generalist	FS-Bagout-flower
Orchis_italica	1.70002	0.000921853	LUH.veget	PD	NA	bee_specialized	FS-Bagout-flower
Malus_sieversii	0.588257	0.392732	LUH.managed	PD	NA	generalist	FS-Bagout-inflorescense
Malus_sieversii	0.339621	0.0397239	LUH.managed	PD	NA	generalist	FS-Bagout-inflorescense
Symphyotrichum_sericeum	0.282583	0.00985112	LUH.managed	PD	m	generalist	SO-Sup-flower
Lilium_formosanum	0.433117	0.0986772	LUH.managed	AF	f	generalist	SPFR-Bagout-flower
Lilium_formosanum	0.325995	0.0332866	LUH.managed	AF	f	generalist	SPFR-Bagout-flower
Trillium_recurvatum	0.336472	0.00918702	LUH.managed	PD	o	other_specialized	FS-Bagout-flower
Trillium_recurvatum	0.281412	0.00650168	LUH.managed	PD	o	other_specialized	FS-Bagout-flower
Trillium_recurvatum	0.823319	0.0634721	LUH.managed	PD	o	other_specialized	FS-Bagout-flower
Eremosparton_songoricum	0.178504	0.00184467	LUH.veget	PD	f	generalist	FS-Sup-flower
Psychotria_longipedunculata	1.07417	0.00100742	LUH.managed	PD	f	other_specialized	FS-Bagout-flower
Gymnadenia_conopsea	0.27526	0.0001867	LUH.veget	PD	f	generalist	FS-Sup-whole_plant
Gymnadenia_conopsea	0.384155	0.000228435	LUH.veget	PD	f	generalist	FS-Sup-whole_plant
Gymnadenia_conopsea	0.184105	0.000488235	LUH.veget	PD	f	generalist	FS-Sup-whole_plant
Gymnadenia_conopsea	0.14216	0.000310891	LUH.veget	PD	f	generalist	FS-Sup-whole_plant
Dactylorhiza_lapponica	0.861139	0.00241462	LUH.veget	PD	f	bee_specialized	FS-Sup-whole_plant
Erythronium_grandiflorum	-0.443931	0.00217524	LUH.veget	AF	NA	generalist	FS-Sup-whole_plant
Erythronium_grandiflorum	-0.00568506	0.0001148	LUH.veget	AF	NA	generalist	FS-Sup-whole_plant
Erythronium_grandiflorum	0.0865305	0.0001746	LUH.veget	AF	NA	generalist	FS-Sup-whole_plant
Erythronium_grandiflorum	0.331712	0.0001565	LUH.veget	AF	NA	generalist	FS-Sup-whole_plant
Erythronium_grandiflorum	0.0136394	0.000121	LUH.veget	AF	NA	generalist	FS-Sup-whole_plant
Erythronium_grandiflorum	0.746117	0.000158	LUH.veget	AF	NA	generalist	FS-Sup-whole_plant
Erythronium_grandiflorum	0.762149	0.0001547	LUH.veget	AF	NA	generalist	FS-Sup-whole_plant
Erythronium_grandiflorum	0.289865	0.0001187	LUH.veget	AF	NA	generalist	FS-Sup-whole_plant
Erythronium_grandiflorum	0.294102	0.00014	LUH.veget	AF	NA	generalist	FS-Sup-whole_plant
Erythronium_grandiflorum	0.661256	0.0001397	LUH.veget	AF	NA	generalist	FS-Sup-whole_plant
Erythronium_grandiflorum	0.691981	0.000241928	LUH.veget	AF	NA	generalist	FS-Sup-whole_plant
Anagyris_foetida	0.522754	0.229254	LUH.managed	PD	f	other_specialized	FS-Sup-inflorescense
Anagyris_foetida	0.726484	0.135766	LUH.managed	PD	f	other_specialized	FS-Sup-inflorescense
Anagyris_foetida	-0.225109	0.188077	LUH.managed	PD	f	other_specialized	FS-Sup-inflorescense
Anagyris_foetida	-0.0603568	0.0813078	LUH.managed	PD	f	other_specialized	FS-Sup-inflorescense
Bulbine_bulbosa	0.231385	0.00538205	LUH.managed	PD	NA	generalist	FS-Sup-flower
Bulbine_bulbosa	0.196194	0.00635575	LUH.managed	PD	NA	generalist	FS-Sup-flower
Cyrtanthus_breviflorus	0.507585	0.00783185	LUH.managed	PD	NA	bee_specialized	SO-Bagout-flower
Cyrtanthus_breviflorus	0.461318	0.00842971	LUH.managed	PD	NA	bee_specialized	SO-Bagout-flower
Senna_multijuga	0.141561	0.00345412	LUH.veget	PD	m	bee_specialized	SPFR-Bagout-flower
Iris_ensata	0.169899	0.00979359	LUH.veget	PD	f	generalist	SPFR-Bagout-flower
Coreopsis_lanceolata	-0.0363676	0.0114688	LUH.managed	PD	NA	NA	FS-Sup-inflorescense
Cypripedium_flavum	2.3969	0.0979143	LUH.veget	PD	o	bee_specialized	FS-Sup-inflorescense
Cypripedium_tibeticum	2.34341	0.0879906	LUH.veget	PD	f	bee_specialized	FS-Sup-inflorescense
Cypripedium_bardolphianum	1.90617	0.0187214	LUH.veget	PD	o	bee_specialized	FS-Sup-inflorescense
Cypripedium_plectrochilum	0.836248	0.0158929	LUH.veget	PD	o	bee_specialized	FS-Sup-inflorescense
Cypripedium_henryi	1.0033	0.0412674	LUH.veget	PD	o	bee_specialized	FS-Sup-inflorescense
Alpinia_zerumbet	0.46103	0.0628766	NA	PD	NA	NA	FS-Sup-flower
Ardisia_sieboldii	2.05537	1.23014	NA	AF	NA	NA	FS-Sup-flower
Bischofia_javanica	-0.184229	0.157954	NA	PD	NA	NA	FS-Sup-flower
Callicarpa_glabra	-0.242964	0.620526	NA	PD	NA	NA	FS-Sup-flower
Callicarpa_subpubescens	0.0460652	0.00757048	NA	PD	NA	NA	FS-Sup-flower
Diospyros_vera	-0.0485506	2.52695	NA	PD	NA	NA	FS-Sup-flower
Dodonaea_viscosa_subsp._angustifolia	0.693147	3.93669	NA	PD	NA	NA	FS-Sup-flower
Dracaena_fragrans	0.693147	3.93669	NA	AF	NA	NA	FS-Sup-flower
Drypetes_integerrima	1.77196	2.80251	NA	PD	NA	NA	FS-Sup-flower
Eulophia_graminea	1.49038	0.151023	NA	PD	NA	NA	FS-Sup-flower
Eurya_boninensis	0.354752	0.027014	NA	PD	NA	NA	FS-Sup-flower
Goodyera_boninensis	1.01159	0.117975	NA	PD	NA	NA	FS-Sup-flower
Hibiscus_tiliaceus	0.60121	0.11695	NA	PD	NA	NA	FS-Sup-flower
Ilex_mertensii	0.25642	0.0225683	NA	PD	NA	NA	FS-Sup-flower
Lantana_camara	0.540713	0.438016	NA	PD	NA	NA	FS-Sup-flower
Leucaena_leucocephala	0.406024	0.0352851	NA	AF	NA	NA	FS-Sup-flower
Melicope_nishimurae	0.277583	0.0554116	NA	PD	NA	NA	FS-Sup-flower
Neolitsea_aurata	-0.443615	0.108905	NA	PD	NA	NA	FS-Sup-flower
Pittosporum_boninense	1.28909	0.508247	NA	PD	NA	NA	FS-Sup-flower
Psidium_cattleianum	0.0948619	0.0196872	NA	PD	NA	NA	FS-Sup-flower
Psychotria_homalosperma	2.17316	0.360831	NA	PD	NA	NA	FS-Sup-flower
Rivina_humilis	0.175883	0.0211458	NA	PD	NA	NA	FS-Sup-flower
Scaevola_taccada	0.77319	0.454551	NA	AF	NA	NA	FS-Sup-flower
Smilax_china	3.55319	3.70969	NA	PD	NA	NA	FS-Sup-flower
Solanum_americanum	0.188583	0.0120798	NA	AF	NA	NA	FS-Sup-flower
Cornus_kousa_subsp._kousa	-0.0478199	0.37093	NA	PD	NA	NA	FS-Sup-flower
Vitex_trifolia_subsp._litoralis	0.117783	0.0903505	NA	PD	NA	NA	FS-Sup-flower
Wikstroemia_pseudoretusa	0.00429185	8.72409	NA	PD	NA	NA	FS-Sup-flower
Acanthorrhinum_rivas-martinezii	0.885833	0.165941	LUH.veget	PD	m	generalist	FS-Sup-flower
Rhabdothamnus_solandri	0.0645384	0.00704441	LUH.managed	PD	f	other_specialized	SPFR-Sup-flower
Rhabdothamnus_solandri	0.801556	0.00966389	LUH.managed	PD	f	other_specialized	SPFR-Sup-flower
Allamanda_blanchetii	0.162519	0.00392259	LUH.veget	PD	f	generalist	FS-Bagout-flower
Gaylussacia_brasiliensis	0.632068	0.000344088	LUH.managed	PD	f	other_specialized	FS-Bagout-flower
Astragalus_exscapus	0.907935	0.103548	LUH.veget	PD	f	bee_specialized	SPFL-Sup-flower
Astragalus_exscapus	0.986064	0.0505006	LUH.veget	PD	f	bee_specialized	SPFL-Sup-flower
Astragalus_exscapus	1.2225	0.0812293	LUH.veget	PD	f	bee_specialized	SPFL-Sup-flower
Astragalus_exscapus	0.191624	0.0745185	LUH.veget	PD	f	bee_specialized	SPFL-Sup-flower
Aristolochia_baetica	-0.28171	0.0256323	LUH.managed	PD	NA	other_specialized	SPFR-Sup-flower
Aristolochia_baetica	-0.245467	0.0375305	LUH.managed	PD	NA	other_specialized	SPFR-Sup-flower
Cybistax_antisyphilitica	2.70805	0.270181	LUH.managed	PD	f	bee_specialized	FS-Bagout-flower
Xyris_tennesseensis	0.174353	0.0202172	LUH.veget	AF	m	bee_specialized	SPFR-Sup-flower
Centaurium_erythraea	0.167869	0.00165595	LUH.managed	AF	m	generalist	SO-Sup-flower
Centaurium_erythraea	0.142572	0.00233903	LUH.managed	AF	m	generalist	SO-Sup-flower
Centaurium_littorale	0.0800427	0.00272985	LUH.managed	AF	m	generalist	SO-Sup-flower
Centaurium_littorale	0.1524	0.00232107	LUH.managed	AF	m	generalist	SO-Sup-flower
Centaurium_pulchellum	0.077098	0.00192574	LUH.managed	AF	m	generalist	SO-Sup-flower
Centaurium_pulchellum	0.0883817	0.00223195	LUH.managed	AF	m	generalist	SO-Sup-flower
Seemannia_sylvatica	-0.288182	0.00432012	LUH.managed	AF	f	generalist	FS-Bagout-flower
Psychotria_carthagenensis	0.0800427	0.00390841	LUH.managed	AF	m	generalist	FS-Bagout-flower
Oxalis_glabra	-0.0901511	0.0100454	LUH.managed	PD	NA	generalist	SPFL-Sup-flower
Oxalis_pes-caprae	0.708415	0.0146136	LUH.managed	PD	NA	generalist	SPFL-Bagout-flower
Oxalis_purpurea	0.56724	0.0073067	LUH.managed	PD	NA	generalist	SPFL-Sup-flower
Oxalis_tenuifolia	-0.175891	0.0282051	LUH.managed	PD	NA	generalist	SPFL-Sup-flower
Balsamorhiza_deltoidea	1.17753	0.00391444	LUH.veget	PD	NA	bee_specialized	SPFL-Sup-flower
Balsamorhiza_deltoidea	1.0206	0.00248817	LUH.veget	PD	NA	bee_specialized	SPFL-Sup-flower
Balsamorhiza_deltoidea	1.49953	0.0019267	LUH.veget	PD	NA	bee_specialized	SPFL-Sup-flower
Jatropha_curcas	0.0148151	0.00120955	LUH.veget	PD	f	generalist	SO-Sup-flower
Jatropha_curcas	-0.046957	0.00178338	LUH.veget	PD	f	generalist	SO-Sup-flower
Jatropha_curcas	-0.0270428	0.00215743	LUH.veget	PD	f	generalist	SO-Sup-flower
Jatropha_curcas	-0.0227395	0.00203068	LUH.veget	PD	f	generalist	SO-Sup-flower
Jatropha_curcas	0.119234	0.000314781	LUH.veget	PD	f	generalist	SO-Sup-flower
Jatropha_curcas	-0.107109	0.00317164	LUH.veget	PD	f	generalist	SO-Sup-flower
Ipomoea_bahiensis	0.291521	0.000291162	LUH.urban	PD	m	generalist	FS-Sup-flower
Pouteria_torta	1.64425	0.00533246	LUH.managed	PD	NA	bee_specialized	FS-Bagout-flower
Canna_indica	1.45862	0.0417327	LUH.veget	PD	f	other_specialized	FS-Sup-flower
Narcissus_hispanicus	0.260531	0.00932627	LUH.managed	PD	m	bee_specialized	SPFR-Sup-flower
Bulbophyllum_variegatum	1.65127	0.000269392	LUH.veget	PD	o	other_specialized	FS-Sup-flower
Abronia_alpina	-0.230016	0.0001851	LUH.veget	PD	m	generalist	FS-Bagout-inflorescense
Solanum_peruvianum	-0.224103	0.00992375	LUH.managed	PD	m	bee_specialized	SPFR-Sup-partialplant
Rhododendron_aureum	-0.192372	0.00578878	LUH.veget	PD	m	generalist	FS-Bagout-flower
Incarvillea_sinensis	0.029853	0.000343131	LUH.managed	PD	f	generalist	FS-Bagout-flower
Pedicularis_monbeigiana	0.972462	0.0138756	LUH.veget	PD	o	bee_specialized	FS-Sup-whole_plant
Pedicularis_monbeigiana	0.641031	0.00565344	LUH.veget	PD	o	bee_specialized	FS-Sup-whole_plant
Iris_tectorum	0.14819	0.000513618	LUH.managed	PD	f	bee_specialized	SPFR-Bagout-flower
Camellia_azalea	0.693147	0.0309316	LUH.managed	PD	o	NA	FS-Bagout-flower
Camellia_azalea	0.597837	0.0114621	LUH.managed	PD	m	generalist	FS-Bagout-flower
Ammopiptanthus_mongolicus	0.414206	0.0350249	LUH.veget	PD	f	bee_specialized	FS-Sup-flower
Ammopiptanthus_mongolicus	0.225589	0.035301	LUH.veget	PD	f	bee_specialized	FS-Sup-flower
Impatiens_lateristachys	-0.333144	0.0015156	LUH.veget	PD	f	generalist	SPFR-Bagout-flower
Clerodendrum_villosum	0.962633	0.140365	LUH.veget	AF	f	generalist	SPFR-Bagout-flower
Hugonia_serrata	0.469417	0.00393414	LUH.veget	PD	f	generalist	FS-Bagout-flower
Darlingtonia_californica	0.54859	0.0083096	LUH.veget	PD	o	bee_specialized	SPFR-Sup-flower
Darlingtonia_californica	0.606187	0.0108798	LUH.veget	PD	o	bee_specialized	SPFR-Sup-flower
Darlingtonia_californica	0.918553	0.0438052	LUH.veget	PD	o	bee_specialized	SPFR-Sup-flower
Darlingtonia_californica	0.950948	0.0402562	LUH.veget	PD	o	bee_specialized	SPFR-Sup-flower
Darlingtonia_californica	0.720158	0.0269172	LUH.veget	PD	o	bee_specialized	SPFR-Sup-flower
Euphorbia_baetica	-0.0416727	0.0051481	LUH.managed	PD	m	NA	SPFR-Sup-inflorescense
Euphorbia_nicaeensis	0.00314466	0.0135095	LUH.managed	PD	m	NA	SPFR-Sup-inflorescense
Trichocentrum_pumilum	1.60721	0.147695	LUH.managed	PD	f	bee_specialized	FS-Bagout-whole_plant
Myrmecophila_christinae	2.02932	0.000306676	LUH.veget	PD	f	bee_specialized	FS-Sup-flower
Schefflera_heptaphylla	0.231777	0.00258105	LUH.veget	PD	m	generalist	FS-Sup-flower
Cereus_repandus	-0.129998	0.00929136	LUH.veget	PD	f	other_specialized	SPFR-Bagout-flower
Stenocereus_griseus	-0.016689	0.0582726	LUH.veget	PD	f	other_specialized	SPFR-Bagout-flower
Davilla_kunthii	-0.0932599	0.0001353	LUH.veget	PD	m	generalist	FS-Bagout-flower
Daphne_gnidium	1.24842	0.0490569	LUH.managed	PD	m	generalist	FS-Bagout-flower
Daphne_rodriguezii	3.81893	0.224502	LUH.managed	PD	o	other_specialized	FS-Bagout-flower
Canarina_canariensis	0.0638092	0.0200428	LUH.veget	AF	f	other_specialized	SPFR-Sup-flower
Tritoniopsis_revoluta	0.779813	0.0817994	LUH.managed	PD	m	generalist	SPFL-Bagout-flower
Lasthenia_fremontii	0.0535785	0.0156014	LUH.managed	PD	NA	bee_specialized	SPFL-Sup-whole_plant
Heliconia_metallica	0.364223	0.124414	LUH.veget	PD	f	other_specialized	FS-Sup-flower
Heliconia_metallica	0.151476	0.296018	LUH.veget	PD	f	other_specialized	FS-Sup-flower
Aechmea_distichantha	-0.470004	0.00322425	LUH.veget	AF	m	generalist	FS-Bagout-flower
Myristica_dactyloides	0.176456	1.51612	LUH.veget	PD	m	generalist	FS-Bagout-flower
Aegle_marmelos	-0.632406	0.0001467	LUH.managed	AF	o	bee_specialized	FS-Bagout-flower
Gymnadenia_conopsea	0.150567	0.00688025	LUH.veget	PD	m	generalist	SPP-Sup-whole_plant
Gymnadenia_conopsea	0.246758	0.00566138	LUH.veget	PD	m	generalist	SPP-Sup-whole_plant
Impatiens_latifolia	0.641854	0.00300607	LUH.veget	PD	m	generalist	FS-Bagout-flower
Cattleya_wallisii	3.19273	0.000846337	LUH.veget	PD	o	bee_specialized	FS-Bagout-flower
Galearis_spathulata	0.483011	0.00189201	LUH.veget	PD	o	bee_specialized	FS-Bagout-flower
Ponerorchis_chusua	0.704642	0.00177542	LUH.veget	PD	f	bee_specialized	FS-Bagout-flower
Thymbra_capitata	0.45459	0.0195371	LUH.veget	PD	f	generalist	SPFR-Sup-flower
Thymbra_capitata	0.187125	0.00982722	LUH.veget	PD	f	generalist	SPFR-Sup-flower
Thymbra_capitata	0.460886	0.0224129	LUH.veget	PD	f	generalist	SPFR-Sup-flower
Thymbra_capitata	0.17113	0.0115875	LUH.veget	PD	f	generalist	SPFR-Sup-flower
Thymbra_capitata	0.496932	0.0183194	LUH.veget	PD	f	generalist	SPFR-Sup-flower
Thymbra_capitata	0.346321	0.0227559	LUH.veget	PD	f	generalist	SPFR-Sup-flower
Thymbra_capitata	0.277295	0.00842518	LUH.veget	PD	f	generalist	SPFR-Sup-flower
Thymbra_capitata	0.823217	0.0694715	LUH.veget	PD	f	generalist	SPFR-Sup-flower
Chaetanthera_renifolia	0.592042	0.0125729	LUH.managed	PD	m	generalist	FS-Sup-whole_plant
Chaetanthera_renifolia	0.585787	0.0109912	LUH.veget	PD	m	generalist	FS-Sup-whole_plant
Oxalis_eckloniana	2.13579	0.27074	LUH.managed	PD	NA	NA	SPFL-Bagout-flower
Palicourea_demissa	0.359012	0.000377205	LUH.veget	PD	NA	other_specialized	FS-Bagout-flower
Satyrium_pumilum	0.905709	0.0401962	LUH.managed	PD	f	other_specialized	FS-Bagout-flower
Mandragora_caulescens	1.09861	0.000294821	LUH.veget	PD	o	bee_specialized	FS-Bagout-flower
Asarum_sieboldii	0	0.0001	LUH.managed	AF	f	NA	FS-Bagout-whole_plant
Cynanchum_otophyllum	2.36712	0.000390296	LUH.veget	PD	NA	NA	FS-Bagout-flower
Dayaoshania_cotinifolia	1.1337	0.0010536	LUH.veget	PD	f	generalist	FS-Bagout-flower
Potentilla_tanacetifolia	0.132179	0.00106741	LUH.managed	PD	NA	generalist	FS-Bagout-flower
Psilopeganum_sinense	-0.2043	0.00196179	LUH.urban	AF	m	generalist	FS-Sup-flower
Eremosparton_songoricum	0.85722	0.00845324	LUH.veget	PD	f	bee_specialized	FS-Sup-flower
Calycanthus_chinensis	0.0784716	0.0618993	LUH.veget	PD	NA	NA	SPFR-Bagout-flower
Gelsemium_sempervirens	-0.751988	0.368226	LUH.veget	PD	m	bee_specialized	FS-Sup-whole_plant
Gelsemium_sempervirens	1.60586	0.0697719	LUH.veget	PD	m	bee_specialized	FS-Sup-whole_plant
Gelsemium_sempervirens	0.845416	0.188105	LUH.veget	PD	m	bee_specialized	FS-Sup-whole_plant
Hippocrepis_emerus_subsp._emerus	-0.480804	0.0366023	LUH.veget	PD	m	bee_specialized	FS-Bagout-flower
Lobelia_cardinalis	0.543676	0.0127392	LUH.veget	PD	o	other_specialized	SPP-Sup-whole_plant
Passiflora_mollissima	0.144724	0.348198	LUH.veget	PD	m	bee_specialized	SPFR-Sup-flower
Amphirrhox_longifolia	0.597837	0.161643	LUH.veget	PD	f	generalist	FS-Sup-flower
Paypayrola_blanchetiana	2.09186	0.00165596	LUH.veget	PD	m	generalist	FS-Sup-flower
Tibouchina_pulchra	2.19722	0.00109687	LUH.veget	PD	f	generalist	FS-Sup-flower
Tibouchina_pulchra	0.0848994	0.000322834	LUH.veget	PD	m	generalist	FS-Sup-flower
Centaurium_erythraea	0.0222312	0.0327685	LUH.managed	AF	m	generalist	SPFR-Sup-whole_plant
Centaurium_erythraea	0.0672052	0.0114986	LUH.managed	AF	m	generalist	SPFR-Sup-whole_plant
Embothrium_coccineum	1.32176	0.14098	LUH.veget	PD	f	generalist	FS-Sup-flower
Embothrium_coccineum	2.70805	0.290153	LUH.veget	PD	f	bee_specialized	FS-Sup-flower
Embothrium_coccineum	0.628609	0.411338	LUH.veget	PD	f	generalist	FS-Sup-flower
Embothrium_coccineum	1.60944	0.00875446	LUH.veget	PD	f	generalist	FS-Sup-flower
Embothrium_coccineum	1.81529	0.0489019	LUH.veget	PD	f	generalist	FS-Sup-flower
Embothrium_coccineum	-0.916291	0.0750436	LUH.managed	PD	f	generalist	FS-Sup-flower
Embothrium_coccineum	0.867501	0.217924	LUH.veget	PD	m	generalist	FS-Sup-flower
Ranunculus_weyleri	0.268272	0.0001274	LUH.managed	PD	m	generalist	FS-Sup-flower
Babiana_avicularis	0.0154284	0.00472025	LUH.managed	AF	o	other_specialized	SPFR-Sup-whole_plant
Babiana_hirsuta	0.678925	0.0427515	LUH.managed	PD	f	other_specialized	SPFR-Sup-whole_plant
Babiana_hirsuta	0.128575	0.0178763	LUH.managed	PD	f	other_specialized	SPFR-Sup-whole_plant
Babiana_ringens	0.0527608	0.0176555	LUH.managed	AF	o	other_specialized	SPFR-Sup-whole_plant
Babiana_ringens	0.203278	0.00519099	LUH.managed	AF	o	other_specialized	SPFR-Sup-whole_plant
Byrsonima_lucida	0.395661	0.0523933	LUH.urban	PD	m	bee_specialized	FS-Sup-flower
Byrsonima_lucida	1.31459	0.450556	LUH.urban	PD	m	bee_specialized	FS-Sup-flower
Byrsonima_lucida	0.386047	0.0133808	LUH.urban	PD	m	bee_specialized	FS-Sup-flower
Byrsonima_lucida	0.380974	0.0127157	LUH.urban	PD	m	bee_specialized	FS-Sup-flower
Byrsonima_lucida	0.635989	0.0339079	LUH.urban	PD	m	bee_specialized	FS-Sup-flower
Byrsonima_lucida	0.368545	0.0439276	LUH.veget	PD	m	bee_specialized	FS-Sup-flower
Byrsonima_lucida	0.265314	0.0111545	LUH.veget	PD	m	bee_specialized	FS-Sup-flower
Eriobotrya_japonica	2.00459	0.231266	LUH.managed	PD	m	generalist	SO-Sup-inflorescense
Psychotria_carthagenensis	0.787358	0.0198258	LUH.managed	AF	NA	NA	FS-Sup-flower
Psychotria_carthagenensis	-0.290815	0.00809265	LUH.managed	AF	NA	NA	FS-Sup-flower
Psychotria_carthagenensis	1.04441	0.0227587	LUH.managed	AF	NA	NA	FS-Sup-flower
Erysimum_popovii	0.415866	0.024295	LUH.veget	PD	m	generalist	SPFL-Sup-flower
Erysimum_popovii	-0.377496	0.0782067	LUH.veget	PD	m	generalist	SPFL-Sup-flower
Erysimum_popovii	0.541678	0.0209175	LUH.managed	PD	m	generalist	SPFL-Sup-flower
Erysimum_popovii	0.627799	0.0374833	LUH.managed	PD	m	generalist	SPFL-Sup-flower
Erysimum_popovii	0.208344	0.0785756	LUH.veget	PD	m	generalist	SPFL-Sup-flower
Erysimum_popovii	0.516369	0.0412709	LUH.managed	PD	m	generalist	SPFL-Sup-flower
Erysimum_popovii	0.117117	0.0367393	LUH.managed	PD	m	generalist	SPFL-Sup-flower
Erysimum_popovii	0.405691	0.0535361	LUH.managed	PD	m	generalist	SPFL-Sup-flower
Erysimum_popovii	0.444629	0.0172281	LUH.managed	PD	m	generalist	SPFL-Sup-flower
Erysimum_popovii	0.182713	0.0194669	LUH.veget	PD	m	generalist	SPFL-Sup-flower
Erysimum_popovii	0.0577646	0.00935311	LUH.managed	PD	m	generalist	SPFL-Sup-flower
Erysimum_popovii	0.217651	0.0457408	LUH.managed	PD	m	generalist	SPFL-Sup-flower
Erysimum_popovii	0.19014	0.064285	LUH.managed	PD	m	generalist	SPFL-Sup-flower
Parrya_nudicaulis	1.38629	0.0465338	LUH.veget	PD	m	generalist	SPP-Sup-whole_plant
Craigia_yunnanensis	1.59106	0.0149294	LUH.veget	PD	m	generalist	SO-Bagout-whole_plant
Trifolium_dasyphyllum	0.405082	0.0463992	LUH.veget	PD	NA	generalist	SPFL-Sup-inflorescense
Trifolium_parryi	0.405082	0.0463992	LUH.veget	PD	NA	generalist	SPFL-Sup-inflorescense
Adesmia_bijuga	-0.875469	0.0092615	LUH.veget	AF	f	bee_specialized	FS-Sup-whole_plant
Rhamnus_lycioides_subsp._oleoides	-1.48808	0.575956	LUH.managed	PD	NA	other_specialized	FS-Sup-partialplant
Rhamnus_lycioides_subsp._oleoides	0.312872	0.0206122	LUH.veget	PD	NA	other_specialized	FS-Sup-partialplant
Aconitum_kusnezoffii	0.0206548	0.0044206	LUH.veget	PD	NA	bee_specialized	SO-Sup-flower
Limonium_otolepis	-0.590284	0.13941	LUH.managed	PD	m	generalist	FS-Bagout-flower
Phaius_delavayi	1.38629	0.00759619	LUH.veget	PD	f	bee_specialized	FS-Bagout-flower
Phaius_delavayi	1.97408	0.00454581	LUH.veget	PD	f	bee_specialized	FS-Bagout-flower
Corydalis_ambigua	0.319943	0.00496681	LUH.veget	PD	f	bee_specialized	SO-Sup-whole_plant
Corydalis_ambigua	0.14425	0.00842051	LUH.veget	PD	f	bee_specialized	SO-Sup-whole_plant
Corydalis_ambigua	0.521297	0.0213193	LUH.veget	PD	f	bee_specialized	SO-Sup-whole_plant
Corydalis_ambigua	0.348307	0.0144109	LUH.veget	PD	f	bee_specialized	SO-Sup-whole_plant
Corydalis_ambigua	2.07944	0.0141818	LUH.veget	PD	f	bee_specialized	SO-Sup-whole_plant
Albuca_setosa	0.617481	0.000263054	LUH.managed	PD	f	bee_specialized	FS-Bagout-flower
Opuntia_monacantha	-0.740902	0.576604	LUH.veget	PD	NA	NA	SPFR-Bagout-flower
Duperrea_pavettifolia	2.37985	0.0430011	LUH.veget	PD	m	generalist	FS-Bagout-inflorescense
Duperrea_pavettifolia	2.80258	0.0405189	LUH.veget	PD	m	generalist	FS-Bagout-inflorescense
Oldenlandia_pulcherrima	0.364029	0.0345474	LUH.veget	PD	NA	NA	FS-Bagout-flower
Hedychium_yunnanense	0.331645	0.000253206	LUH.veget	AF	f	generalist	FS-Sup-flower
Narcissus_serotinus	0.21441	1.01456	LUH.managed	PD	m	generalist	SPFL-Sup-whole_plant
Narcissus_serotinus	-0.0178576	0.957777	LUH.managed	PD	m	generalist	SPFL-Sup-whole_plant
Narcissus_serotinus	0.207639	0.94405	LUH.managed	PD	m	generalist	SPFL-Sup-whole_plant
Vaccinium_uliginosum	0.288861	0.110981	LUH.veget	PD	m	generalist	SO-Sup-inflorescense
Vaccinium_uliginosum	0.309188	0.0710398	LUH.veget	PD	m	generalist	SO-Sup-inflorescense
Vaccinium_uliginosum	0.361185	0.0716024	LUH.veget	PD	m	generalist	SO-Sup-inflorescense
Vaccinium_uliginosum	0.205444	0.0732971	LUH.veget	PD	m	generalist	SO-Sup-inflorescense
Cordia_lutea	1.29703	0.196902	LUH.veget	PD	m	generalist	FS-Bagout-flower
Cuphea_melvilla	-1.113	0.00130031	LUH.managed	PD	f	other_specialized	FS-Bagout-flower
Gentiana_stylophora	0.821408	0.0423981	LUH.veget	PD	NA	bee_specialized	SPFR-Sup-flower
Gentiana_stylophora	0.108217	0.00992605	LUH.veget	PD	NA	bee_specialized	SPFR-Sup-flower
Gentiana_stylophora	0.20986	0.00698103	LUH.veget	PD	NA	bee_specialized	SPFR-Sup-flower
Gentiana_stylophora	0.306177	0.0318713	LUH.veget	PD	NA	bee_specialized	SPFR-Sup-flower
Clarkia_xantiana	0.0672522	0.0657195	LUH.veget	PD	m	bee_specialized	SPFR-Sup-flower
Clarkia_xantiana	0.0496556	0.481335	LUH.veget	PD	m	bee_specialized	SPFR-Sup-flower
Clarkia_xantiana	0.0700438	0.00380099	LUH.veget	PD	m	bee_specialized	SPFR-Sup-flower
Clarkia_xantiana	0.0453686	0.00831597	LUH.veget	PD	m	bee_specialized	SPFR-Sup-flower
Clarkia_xantiana	-0.00766287	0.0163166	LUH.veget	PD	m	bee_specialized	SPFR-Sup-flower
Clarkia_xantiana	0.198544	0.0423327	LUH.veget	PD	m	bee_specialized	SPFR-Sup-flower
Clarkia_xantiana	0.0732929	0.0149012	LUH.veget	PD	m	bee_specialized	SPFR-Sup-flower
Clarkia_xantiana	0.103184	0.0105047	LUH.veget	PD	m	bee_specialized	SPFR-Sup-flower
Clarkia_xantiana	0.300869	0.035716	LUH.veget	PD	m	bee_specialized	SPFR-Sup-flower
Clarkia_xantiana	0.119059	0.00855188	LUH.veget	PD	m	bee_specialized	SPFR-Sup-flower
Clarkia_xantiana	0.110457	0.018183	LUH.veget	PD	m	bee_specialized	SPFR-Sup-flower
Clarkia_xantiana	0.172154	0.0191479	LUH.veget	PD	m	bee_specialized	SPFR-Sup-flower
Clarkia_xantiana	0.00311042	0.00954788	LUH.veget	PD	m	bee_specialized	SPFR-Sup-flower
Clarkia_xantiana	0.158924	0.015995	LUH.veget	PD	m	bee_specialized	SPFR-Sup-flower
Clarkia_xantiana	0	0.0281127	LUH.veget	PD	m	bee_specialized	SPFR-Sup-flower
Clarkia_xantiana	0.032656	0.00573549	LUH.veget	PD	m	bee_specialized	SPFR-Sup-flower
Clarkia_xantiana	0.0240332	0.0097443	LUH.veget	PD	m	bee_specialized	SPFR-Sup-flower
Clarkia_xantiana	0.0913182	0.0368694	LUH.veget	PD	m	bee_specialized	SPFR-Sup-flower
Clarkia_xantiana	0.0862072	0.00470288	LUH.veget	PD	m	bee_specialized	SPFR-Sup-flower
Clarkia_xantiana	0.202712	0.0425849	LUH.veget	PD	m	bee_specialized	SPFR-Sup-flower
Clarkia_xantiana	0	0.0114206	LUH.veget	PD	m	bee_specialized	SPFR-Sup-flower
Clarkia_xantiana	0.0800427	0.00453213	LUH.veget	PD	m	bee_specialized	SPFR-Sup-flower
Clarkia_xantiana	0.106429	0.00428856	LUH.veget	PD	m	bee_specialized	SPFR-Sup-flower
Clarkia_xantiana	0.0865254	0.00571363	LUH.veget	PD	m	bee_specialized	SPFR-Sup-flower
Clarkia_xantiana	0.150971	0.0171935	LUH.veget	PD	m	bee_specialized	SPFR-Sup-flower
Narcissus_cyclamineus	0.937209	0.154835	LUH.veget	PD	f	generalist	SO-Sup-whole_plant
Hyoscyamus_niger	-0.0501025	0.00739545	LUH.managed	AF	NA	NA	SPFL-Bagout-flower
Hedysarum_scoparium	0.302281	0.0111216	LUH.managed	PD	m	generalist	SPFR-Sup-inflorescense
Knightia_excelsa	0.27029	0.287164	LUH.managed	PD	m	generalist	FS-Sup-inflorescense
Knightia_excelsa	0.719917	0.0642992	LUH.veget	PD	m	generalist	FS-Sup-inflorescense
Metrosideros_excelsa	0.229539	0.069356	LUH.managed	AF	m	generalist	SPFL-Sup-inflorescense
Hebe_macrocarpa	0.863046	0.114523	LUH.managed	PD	m	generalist	SPFL-Sup-inflorescense
Cipocereus_laniflorus	0.635112	0.00456435	LUH.veget	PD	f	other_specialized	FS-Bagout-flower
Cambessedesia_espora	0.85745	0.00139291	LUH.veget	PD	NA	bee_specialized	FS-Bagout-flower
Cambessedesia_regnelliana	-0.132666	0.000638679	LUH.veget	PD	NA	bee_specialized	FS-Bagout-flower
Lavoisiera_imbricata	0.100498	0.00015	LUH.veget	PD	NA	bee_specialized	FS-Bagout-flower
Macairea_radula	-0.0788357	0.000119	LUH.managed	PD	NA	bee_specialized	FS-Bagout-flower
Miconia_ferruginata	0.120071	0.000242738	LUH.managed	AF	NA	bee_specialized	FS-Bagout-flower
Microlicia_fasciculata	0.0398215	0.0565886	LUH.managed	AF	NA	bee_specialized	FS-Bagout-flower
Microlicia_inquinans	0.0420972	0.0001508	LUH.veget	PD	NA	bee_specialized	FS-Bagout-flower
Microlicia_viminalis	-1.10112	0.0357547	LUH.veget	PD	NA	bee_specialized	FS-Bagout-flower
Rhynchanthera_grandiflora	0.626297	0.000497482	LUH.managed	PD	NA	bee_specialized	FS-Bagout-flower
Svitramia_hatschbachii	0.541817	0.000302361	LUH.veget	PD	NA	bee_specialized	FS-Bagout-flower
Svitramia_minor	-0.0445225	0.00028167	LUH.veget	PD	NA	bee_specialized	FS-Bagout-flower
Svitramia_spp.	-0.703449	0.000693062	LUH.veget	PD	NA	bee_specialized	FS-Bagout-flower
Tibouchina_aegopogon	-0.481303	0.00972096	LUH.managed	PD	NA	bee_specialized	FS-Bagout-flower
Tibouchina_frigidula	-0.171148	0.0001644	LUH.veget	PD	NA	bee_specialized	FS-Bagout-flower
Tibouchina_heteromalla	0.173706	0.0001665	LUH.veget	PD	NA	bee_specialized	FS-Bagout-flower
Tibouchina_papyrus	0.402137	0.0001883	LUH.managed	PD	NA	bee_specialized	FS-Bagout-flower
Tibouchina_stenocarpa	-0.693147	0.000445752	LUH.veget	PD	NA	bee_specialized	FS-Bagout-flower
Tibouchina_villosissima	0.162824	0.000831209	LUH.veget	PD	NA	bee_specialized	FS-Bagout-flower
Trembleya_neopyrenaica	0.607589	0.000816304	LUH.managed	PD	NA	bee_specialized	FS-Bagout-flower
Trembleya_parviflora	2.36712	0.0037219	LUH.veget	PD	NA	bee_specialized	FS-Bagout-flower
Lepidagathis_sessilifolia	-0.179586	0.0183459	LUH.managed	AF	o	bee_specialized	SPFR-Bagout-flower
Protea_caffra	0.182197	0.15988	LUH.managed	AF	NA	NA	SO-Sup-inflorescense
Protea_caffra	0.233764	0.131874	LUH.managed	AF	NA	NA	SO-Sup-inflorescense
Protea_caffra	0.15091	0.00786562	LUH.urban	AF	NA	NA	SO-Sup-inflorescense
Protea_simplex	0.142533	0.0793099	LUH.managed	AF	NA	NA	SO-Bagout-inflorescense
Protea_welwitschii	0.878458	0.185321	LUH.managed	PD	NA	NA	SO-Bagout-inflorescense
Echinacea_laevigata	0.112478	0.0200819	LUH.managed	PD	m	generalist	FS-Sup-inflorescense
Echinacea_laevigata	-0.470004	0.0137543	LUH.managed	PD	m	generalist	FS-Sup-inflorescense
Echinacea_laevigata	0.175891	0.0305338	LUH.managed	PD	m	generalist	FS-Sup-inflorescense
Echinacea_laevigata	0.204794	0.0905936	LUH.managed	PD	m	generalist	FS-Sup-inflorescense
Echinacea_laevigata	0.169076	0.0283678	LUH.managed	PD	m	generalist	FS-Sup-inflorescense
Echinacea_laevigata	0.154151	0.0132485	LUH.managed	PD	m	generalist	FS-Sup-inflorescense
Rhododendron_macrosepalum	0.709277	0.000344309	LUH.veget	PD	m	generalist	FS-Bagout-flower
Rhododendron_reticulatum	0.440556	0.000698838	LUH.veget	PD	m	generalist	FS-Bagout-flower
Physaria_obcordata	-0.233615	0.0244508	LUH.veget	PD	m	generalist	SPFR-Sup-flower
Pagamea_duckei	1.4816	0.00420462	LUH.urban	PD	m	generalist	FS-Bagout-flower
Geranium_sylvaticum	0.254892	0.00676233	LUH.veget	PD	NA	generalist	SPFL-Sup-whole_plant
Nitraria_roborowskii	-0.287682	0.0001575	LUH.managed	AF	NA	NA	FS-Bagout-flower
Nitraria_sibirica	-0.528067	0.0001193	LUH.managed	AF	NA	NA	FS-Bagout-flower
Nitraria_sphaerocarpa	0.236	0.0286574	LUH.managed	AF	NA	NA	FS-Bagout-flower
Nitraria_tangutorum	-1.59505	0.000387425	LUH.managed	AF	NA	NA	FS-Bagout-flower
Bletilla_striata	2.87601	0.00447581	LUH.veget	PD	NA	NA	FS-Bagout-flower
Wahlenbergia_cuspidata	0.014381	0.0141853	LUH.managed	PD	m	bee_specialized	SPFR-Bagout-flower
Wahlenbergia_krebsii	0.0399958	0.0290373	LUH.managed	PD	m	bee_specialized	SPFR-Bagout-flower
Primulina_repanda_var._guilinensis	0.899942	0.0001143	LUH.veget	PD	f	bee_specialized	FS-Bagout-flower
Primulina_glandulosa_var._yangshuoensis	0.681594	0.0001441	LUH.veget	PD	f	bee_specialized	FS-Bagout-flower
Agelanthus_brunneus	-0.110639	0.0270868	LUH.managed	PD	f	generalist	FS-Sup-flower
Agelanthus_djurensis	-0.146891	0.0103267	LUH.managed	PD	f	generalist	FS-Sup-flower
Globimetula_braunii	0.439176	0.012582	LUH.managed	PD	f	other_specialized	FS-Sup-flower
Coptis_teeta	-0.12511	0.000235985	LUH.veget	AF	NA	NA	FS-Bagout-flower
Magnolia_officinalis_var._biloba	1.82455	0.0010873	LUH.veget	PD	NA	other_specialized	FS-Bagout-flower
Incarvillea_mairei	4.69901	0.0167511	LUH.veget	PD	f	bee_specialized	SO-Sup-flower
Incarvillea_mairei	4.70835	0.0103924	LUH.veget	PD	f	bee_specialized	SO-Sup-flower
Incarvillea_mairei	4.67016	0.0101009	LUH.veget	PD	f	bee_specialized	SO-Sup-flower
Handroanthus_serratifolius	0.124937	0.00241109	LUH.managed	PD	f	bee_specialized	SPFR-Bagout-flower
Inga_edulis	1.60944	0.00445096	LUH.veget	PD	NA	generalist	FS-Bagout-flower
Inga_stipularis	0.451985	0.00124027	LUH.veget	PD	NA	generalist	FS-Bagout-flower
Blackstonia_perfoliata	0.220802	0.0386452	LUH.managed	AF	f	generalist	SPFR-Sup-whole_plant
Blackstonia_perfoliata	0.380208	0.0698152	LUH.managed	AF	f	generalist	SPFR-Sup-whole_plant
Blackstonia_perfoliata	0.0488771	0.0111923	LUH.veget	AF	f	generalist	SPFR-Sup-whole_plant
Blackstonia_perfoliata	-0.0413935	0.0105205	LUH.urban	AF	f	generalist	SPFR-Sup-whole_plant
Wahlenbergia_albomarginata	0.358398	0.0208246	LUH.veget	PD	f	generalist	SPFR-Sup-partialplant
Fumana_thymifolia	-0.0333364	0.0140005	LUH.managed	AF	m	generalist	SO-Sup-whole_plant
Begonia_fimbristipula	0.158318	0.000541432	LUH.veget	AF	NA	NA	FS-Bagout-whole_plant
Polygonum_jucundum	0.215013	0.000839966	LUH.managed	PD	NA	NA	SO-Bagout-flower
Decodon_verticillatus	0.231584	0.0154277	LUH.veget	AF	NA	generalist	SPFR-Sup-partialplant
Decodon_verticillatus	0.0171504	0.0077103	LUH.veget	AF	NA	generalist	SPFR-Sup-partialplant
Kniphofia_linearifolia	0.449227	0.0252852	LUH.managed	PD	f	generalist	SPFR-Sup-flower
Bathysa_australis	-0.470004	0.00311267	LUH.managed	PD	m	generalist	FS-Bagout-flower
Schizocalyx_cuspidatus	0.0224729	0.0023398	LUH.managed	PD	m	generalist	FS-Bagout-flower
Psittacanthus_robustus	0.371564	0.000724052	LUH.veget	AF	m	other_specialized	SPFL-Bagout-flower
Anemone_obtusiloba	-0.358556	0.00827225	LUH.managed	AF	NA	NA	SPFR-Bagout-flower
Pedicularis_rex	0.167054	0.0320331	LUH.veget	PD	f	bee_specialized	SPFR-Sup-flower
Schima_wallichii	0.22385	0.0339681	LUH.veget	AF	f	generalist	SPP-Bagout-partialplant
Paeonia_delavayi	0.111767	0.000773886	LUH.veget	PD	f	bee_specialized	FS-Bagout-flower
Saxifraga_hirculus	0.21037	0.1123	LUH.managed	AF	NA	NA	SO-Bagout-flower
Saxifraga_hirculus	0.151439	0.11214	LUH.managed	AF	NA	NA	SO-Bagout-flower
Pedicularis_gruina	0.500775	0.00779112	LUH.veget	PD	f	bee_specialized	SO-Sup-whole_plant
Cypripedium_japonicum	2.94444	0.0476652	LUH.veget	PD	f	bee_specialized	FS-Bagout-flower
Tristerix_corymbosus	0.617161	0.0425008	LUH.veget	AF	f	other_specialized	FS-Bagout-partialplant
Avicennia_schaueriana	0.0814618	0.00227395	LUH.veget	PD	m	generalist	FS-Bagout-flower
Vriesea_friburgensis	-0.295185	0.196509	LUH.veget	PD	f	generalist	SPFR-Bagout-whole_plant
Clarkia_pulchella	0.104479	0.00772331	LUH.managed	PD	NA	bee_specialized	SPFL-Sup-flower
Ipomoea_eriocalyx	-0.112212	0.0104263	LUH.veget	AF	f	bee_specialized	FS-Bagout-flower
Melastoma_sanguineum	1.30055	0.000478021	LUH.veget	PD	m	generalist	FS-Bagout-flower
Eschweilera_nana	0.978326	0.0182336	LUH.managed	PD	m	generalist	FS-Bagout-flower
Chaerophyllum_bulbosum	0.0413852	0.00435005	LUH.veget	PD	NA	NA	FS-Sup-whole_plant
Acacia_dealbata	0.795739	0.136051	LUH.managed	AF	f	generalist	SPFR-Bagout-partialplant
Psychotria_goyazensis	-0.1783	0.000428762	LUH.managed	AF	NA	generalist	FS-Bagout-flower
Besleria_melancholica	0.222327	0.00029906	LUH.veget	PD	f	generalist	FS-Bagout-flower
Stenostephanus_lobeliiformis	0.240872	0.00010399	LUH.veget	PD	m	generalist	FS-Bagout-flower
Mallotus_apelta	0.0724075	0.00130436	LUH.veget	PD	NA	generalist	FS-Bagout-inflorescense
Datura_ferox	-0.161681	0.00426549	LUH.managed	AF	f	generalist	SPFR-Bagout-flower
Datura_ferox	-0.0287494	0.00785954	LUH.managed	AF	f	generalist	SPFR-Bagout-flower
Fridericia_dichotoma	0.0864736	0.00633894	LUH.veget	PD	f	NA	SPFR-Bagout-flower
Handroanthus_heptaphyllus	-0.0860997	0.00607522	LUH.veget	PD	m	generalist	SPFR-Bagout-flower
Tabebuia_nodosa	-0.0484071	0.0107752	LUH.veget	PD	f	NA	SPFR-Bagout-flower
Glaucium_flavum	0.190503	0.0117497	LUH.veget	PD	m	generalist	SPFR-Bagout-flower
Broughtonia_cubensis	0.626456	0.114348	LUH.veget	PD	f	bee_specialized	SO-Bagout-flower
Paris_polyphylla	0.977251	0.00402694	LUH.veget	PD	f	other_specialized	FS-Bagout-whole_plant
Asclepias_curassavica	0.847298	0.0297145	LUH.veget	PD	NA	generalist	FS-Sup-inflorescense
Asclepias_curassavica	0	0.0139889	LUH.veget	PD	NA	generalist	FS-Sup-inflorescense
Gomphocarpus_fruticosus	0.77319	0.0174981	LUH.veget	PD	NA	generalist	FS-Sup-inflorescense
Gomphocarpus_fruticosus	0	0.00943884	LUH.veget	PD	NA	generalist	FS-Sup-inflorescense
Gomphocarpus_physocarpus	0.788457	0.0339645	LUH.veget	PD	NA	generalist	FS-Sup-inflorescense
Gomphocarpus_physocarpus	0	0.0161494	LUH.veget	PD	NA	generalist	FS-Sup-inflorescense
Iris_atropurpurea	0.280207	0.0369694	LUH.urban	PD	m	bee_specialized	SPFR-Bagout-flower
Sinopodophyllum_hexandrum	-0.039006	0.00266854	LUH.veget	AF	f	bee_specialized	SPFR-Bagout-flower
Mallotus_japonicus	0.119546	0.00267109	LUH.veget	PD	m	generalist	FS-Sup-inflorescense
Fagopyrum_acutatum	0.140578	0.000382115	LUH.veget	PD	m	generalist	FS-Sup-flower
Hedychium_spicatum	0.490971	0.154603	LUH.veget	PD	NA	NA	FS-Bagout-flower
Hemerocallis_hybrida	1.8234	0.000310661	LUH.managed	PD	f	generalist	FS-Bagout-flower
Phytolacca_americana	-0.67119	0.00340889	LUH.veget	PD	m	generalist	FS-Bagout-flower
Polemonium_caeruleum	0.378993	0.0128751	LUH.managed	PD	m	generalist	SPFR-Sup-flower
Polemonium_caeruleum	0.33728	0.0252832	LUH.managed	PD	m	generalist	SPFR-Sup-flower
Tillandsia_viridiflora	-0.158778	0.0893139	LUH.managed	AF	o	other_specialized	SPFR-Bagout-flower
Calycanthus_chinensis	0.160501	0.0231954	LUH.veget	PD	NA	NA	SO-Bagout-flower
Calycanthus_chinensis	0.0825191	0.0356516	LUH.veget	PD	NA	NA	SO-Bagout-flower
Utricularia_reniformis	2.19722	0.011222	LUH.veget	PD	f	bee_specialized	FS-Bagout-flower
Acacia_dealbata	0.467023	0.0108415	LUH.veget	AF	m	bee_specialized	FS-Sup-inflorescense
Acacia_longifolia	0.631015	0.0103895	LUH.veget	PD	m	bee_specialized	FS-Sup-inflorescense
Acacia_melanoxylon	0.132099	0.00395463	LUH.veget	PD	m	bee_specialized	FS-Sup-inflorescense
Acacia_saligna	0.391179	0.00995519	LUH.veget	AF	m	bee_specialized	FS-Sup-inflorescense
Passiflora_suberosa	0	0.0145219	LUH.managed	AF	NA	NA	FS-Bagout-flower
Passiflora_tricuspis	1.70485	0.0373031	LUH.managed	PD	o	bee_specialized	FS-Bagout-flower
Clivia_gardenii	0.650589	0.121491	LUH.managed	PD	NA	NA	SPFL-Sup-whole_plant
Clivia_miniata	0.308301	0.0985355	LUH.managed	PD	NA	NA	SPFL-Sup-whole_plant
Melastoma_intermedium	-0.36983	0.00252289	LUH.veget	PD	f	bee_specialized	SPFR-Bagout-flower
Ammodendron_bifolium	0.137142	0.0221819	LUH.managed	AF	NA	NA	FS-Bagout-flower
Geissomeria_pubescens	-3.37872	0.0106455	LUH.managed	PD	f	other_specialized	FS-Bagout-flower
Ruellia_subsessilis	0.00593278	0.000307365	LUH.managed	AF	f	generalist	FS-Bagout-flower
Conocarpus_erectus	-1.5421	0.00892214	LUH.veget	AF	m	generalist	FS-Bagout-flower
Laguncularia_racemosa	-0.691104	0.00185463	LUH.veget	AF	m	generalist	FS-Bagout-flower
Melastoma_sanguineum	1.7751	0.00482695	LUH.urban	PD	m	bee_specialized	FS-Bagout-flower
Philodendron_adamantinum	2.04476	0.00435889	LUH.veget	PD	o	other_specialized	FS-Bagout-inflorescense
Handroanthus_impetiginosus	1.66793	0.00142352	LUH.veget	PD	m	bee_specialized	FS-Bagout-flower
Ameroglossum_pernambucense	-0.119331	0.000235127	LUH.veget	AF	f	other_specialized	FS-Bagout-flower
Iris_speculatrix	0.0689929	0.000215306	LUH.managed	PD	o	bee_specialized	FS-Sup-flower
Limonium_chrysocomum	-0.0356272	0.000581867	LUH.managed	AF	NA	NA	FS-Bagout-flower
Impatiens_hainanensis	0.405465	0.00204324	LUH.veget	PD	f	bee_specialized	FS-Bagout-flower
Impatiens_hainanensis	0.492476	0.0024218	LUH.veget	PD	f	bee_specialized	FS-Bagout-flower
Impatiens_hainanensis	0.81093	0.00412488	LUH.veget	PD	f	bee_specialized	FS-Bagout-flower
Inula_royleana	0.331752	0.000477991	LUH.managed	PD	NA	bee_specialized	SPP-Sup-inflorescense
Lobelia_cardinalis	0.672944	0.0001325	LUH.veget	PD	o	other_specialized	FS-Sup-flower
Lobelia_cardinalis	0.85349	0.0001524	LUH.veget	PD	o	other_specialized	FS-Sup-flower
Lobelia_cardinalis	0.575364	0.0001577	LUH.veget	PD	o	other_specialized	FS-Sup-flower
Costus_arabicus	0.215111	0.000514701	LUH.veget	PD	f	generalist	FS-Bagout-flower
Aeschynomene_amorphoides	0.355477	0.0226115	LUH.veget	PD	o	bee_specialized	FS-Bagout-flower
Dracocephalum_austriacum	0	0.0168046	LUH.veget	AF	m	generalist	SPFR-Sup-flower
Dracocephalum_austriacum	0.413012	0.0247439	LUH.veget	AF	m	generalist	SPFR-Sup-flower
Dracocephalum_austriacum	0.492888	0.00624882	LUH.veget	AF	m	generalist	SPFR-Sup-flower
Dracocephalum_austriacum	0.356097	0.00545103	LUH.veget	AF	m	generalist	SPFR-Sup-flower
Ziziphus_mistol	0.559616	0.0001735	LUH.managed	PD	m	generalist	FS-Bagout-flower
Gymnadenia_conopsea	0.232815	0.0001449	LUH.managed	PD	m	generalist	FS-Sup-inflorescense
Gymnadenia_conopsea	0.328095	0.0001389	LUH.managed	PD	m	generalist	FS-Sup-inflorescense
Gymnadenia_conopsea	0.20537	0.0001328	LUH.veget	PD	m	generalist	FS-Sup-inflorescense
Gymnadenia_conopsea	0.166865	0.0001207	LUH.managed	PD	m	generalist	FS-Sup-inflorescense
Tamarix_ramosissima	0.147851	0.0161023	LUH.veget	PD	m	generalist	SPFL-Sup-flower
Zygophyllum_xanthoxylum	0.403076	0.000372581	LUH.managed	PD	f	generalist	SO-Bagout-flower
Zygophyllum_xanthoxylum	0.374575	0.00036091	LUH.managed	PD	f	generalist	SO-Bagout-flower
Apocynum_venetum	0.288913	0.0102635	LUH.veget	AF	f	generalist	FS-Sup-flower
Apocynum_venetum	0.27992	0.0160557	LUH.veget	AF	f	generalist	FS-Sup-flower
Polemonium_foliosissimum	0.276899	0.0679474	LUH.veget	PD	NA	bee_specialized	SPP-Sup-flower
Richardia_grandiflora	0.0665065	0.000447398	LUH.veget	PD	m	bee_specialized	FS-Sup-flower
Richardia_grandiflora	0.715126	0.00106984	LUH.veget	PD	m	bee_specialized	FS-Sup-flower
Camissoniopsis_cheiranthifolia	0.461586	0.0253457	LUH.managed	AF	NA	bee_specialized	SPFL-Sup-flower
Camissoniopsis_cheiranthifolia	0.01249	0.00164412	LUH.managed	AF	NA	bee_specialized	SPFL-Sup-flower
Camissoniopsis_cheiranthifolia	0.451663	0.0543877	LUH.managed	AF	NA	bee_specialized	SPFL-Sup-flower
Camissoniopsis_cheiranthifolia	-0.0513562	0.00290903	LUH.managed	AF	NA	bee_specialized	SPFL-Sup-flower
Solanum_melongena	-0.470004	0.0125986	LUH.veget	PD	m	generalist	FS-Bagout-flower
Solanum_melongena	-0.470004	0.00580404	LUH.veget	PD	m	generalist	FS-Bagout-flower
Solanum_melongena	-0.237328	0.0112191	LUH.veget	PD	m	generalist	FS-Bagout-flower
Solanum_melongena	-0.441833	0.00422526	LUH.veget	PD	m	generalist	FS-Bagout-flower
Solanum_melongena	-0.223144	0.0005	LUH.veget	PD	m	generalist	FS-Bagout-flower
Rhododendron_ferrugineum	0.0289875	0.0122792	LUH.veget	AF	m	generalist	SO-Sup-flower
Rhododendron_calendulaceum	0.747214	0.11867	LUH.veget	PD	f	other_specialized	FS-Sup-flower
Dysosma_pleiantha	1.48638	0.0060324	LUH.veget	PD	o	other_specialized	FS-Sup-flower
Rhinanthus_minor	0.105361	0.0467975	LUH.veget	AF	m	bee_specialized	SO-Sup-flower
Rhinanthus_minor	-0.0822381	0.462184	LUH.veget	AF	m	bee_specialized	SO-Sup-flower
Rhinanthus_minor	-0.211309	0.0552064	LUH.veget	AF	m	bee_specialized	SO-Sup-flower
Rhinanthus_minor	-0.223144	0.0127953	LUH.veget	AF	m	bee_specialized	SO-Sup-flower
Rhinanthus_minor	-0.0555699	0.00793061	LUH.veget	AF	m	bee_specialized	SO-Sup-flower
Rhinanthus_minor	-0.165792	0.00748634	LUH.veget	AF	m	bee_specialized	SO-Sup-flower
Epipactis_palustris	0.27996	0.00421628	LUH.managed	AF	NA	generalist	FS-Sup-flower
Epipactis_palustris	0.309188	0.00267299	LUH.urban	AF	NA	generalist	FS-Sup-flower
Iris_atropurpurea	0.83785	0.0530574	LUH.managed	PD	NA	bee_specialized	SPFL-Sup-flower
Iris_atropurpurea	0.490107	0.0221428	LUH.managed	PD	NA	bee_specialized	SPFL-Sup-flower
Iris_haynei	0.591326	0.0297392	LUH.veget	PD	NA	bee_specialized	SPFL-Sup-flower
Iris_haynei	0.398014	0.0221392	LUH.veget	PD	NA	bee_specialized	SPFL-Sup-flower
Handeliodendron_bodinieri	0.598149	0.185129	LUH.veget	AF	NA	generalist	FS-Sup-flower
Centaurea_jacea	-0.127155	0.137286	LUH.veget	PD	m	generalist	SO-Sup-flower
Leucanthemum_vulgare	-0.135802	0.359089	LUH.veget	PD	m	generalist	SO-Sup-flower
Rhododendron_cyanocarpum	0.322129	0.000216132	LUH.veget	PD	f	generalist	FS-Sup-flower
Canna_paniculata	0.296394	0.000723844	LUH.veget	PD	o	other_specialized	FS-Bagout-flower
Ilex_crenata	0.559616	0.00447581	LUH.veget	PD	f	generalist	FS-Bagout-partialplant
Ilex_pedunculosa	-0.0176996	0.00272273	LUH.veget	PD	f	generalist	FS-Bagout-partialplant
Ilex_serrata	0.120364	0.000942902	LUH.veget	PD	f	generalist	FS-Bagout-partialplant
Solanum_rostratum	0.26127	0.000839229	LUH.urban	PD	f	bee_specialized	FS-Sup-flower
Solanum_rostratum	0.0248846	0.00657164	LUH.urban	PD	f	bee_specialized	SPFR-Sup-flower
Solanum_rostratum	-0.120178	0.00746465	LUH.managed	PD	f	bee_specialized	SPFR-Sup-flower
Solanum_rostratum	0.22271	0.0101535	LUH.managed	PD	f	bee_specialized	SPFR-Sup-flower
Solanum_rostratum	0.130478	0.0207543	LUH.managed	PD	f	bee_specialized	SPFR-Sup-flower
Solanum_rostratum	0.247899	0.0146811	LUH.managed	PD	f	bee_specialized	SPFR-Sup-flower
Solanum_rostratum	0.101169	0.0212875	LUH.veget	PD	f	bee_specialized	SPFR-Sup-flower
Camassia_leichtlinii	0.168878	0.0960533	LUH.veget	PD	f	bee_specialized	SPFR-Sup-whole_plant
Camassia_leichtlinii	-0.136859	0.0181193	LUH.veget	PD	f	bee_specialized	SPFR-Sup-whole_plant
Camassia_leichtlinii	0.246209	0.0347137	LUH.veget	PD	f	bee_specialized	SPFR-Sup-whole_plant
Camassia_leichtlinii	0.0440396	0.163145	LUH.veget	PD	f	bee_specialized	SPFR-Sup-whole_plant
Camassia_leichtlinii	0.184246	0.033649	LUH.veget	PD	m	generalist	SPFR-Sup-whole_plant
Camassia_leichtlinii	-0.424003	0.0554781	LUH.veget	PD	m	bee_specialized	SPFR-Sup-whole_plant
Camassia_leichtlinii	-0.249874	0.0144504	LUH.veget	PD	m	generalist	SPFR-Sup-whole_plant
Camassia_leichtlinii	0.222797	0.0280576	LUH.veget	PD	f	bee_specialized	SPFR-Sup-whole_plant
Collinsia_parviflora	0.0635538	0.00691307	LUH.veget	AF	o	other_specialized	SPFR-Sup-whole_plant
Collinsia_parviflora	-0.0484943	0.0123528	LUH.veget	AF	o	bee_specialized	SPFR-Sup-whole_plant
Collinsia_parviflora	0.231442	0.0171605	LUH.veget	AF	o	other_specialized	SPFR-Sup-whole_plant
Collinsia_parviflora	0.0269881	0.0187624	LUH.veget	AF	f	generalist	SPFR-Sup-whole_plant
Collinsia_parviflora	-0.0454624	0.021191	LUH.veget	AF	f	bee_specialized	SPFR-Sup-whole_plant
Collinsia_parviflora	-0.109656	0.00793062	LUH.veget	AF	f	generalist	SPFR-Sup-whole_plant
Collinsia_parviflora	-0.110437	0.00934188	LUH.veget	AF	f	bee_specialized	SPFR-Sup-whole_plant
Collinsia_parviflora	-0.0528425	0.00749873	LUH.veget	AF	o	bee_specialized	SPFR-Sup-whole_plant
Cytisus_scoparius	0.663294	0.138891	LUH.veget	PD	f	bee_specialized	FS-Sup-partialplant
Cytisus_scoparius	0.693147	0.0822361	LUH.veget	PD	f	generalist	FS-Sup-partialplant
Cytisus_scoparius	0.470004	0.0804697	LUH.veget	PD	m	generalist	FS-Sup-partialplant
Geranium_molle	0.302281	0.0281307	LUH.veget	AF	m	generalist	SPFR-Sup-whole_plant
Geranium_molle	0.166757	0.0234887	LUH.veget	AF	f	generalist	SPFR-Sup-whole_plant
Geranium_molle	0.637885	0.0307928	LUH.veget	AF	m	generalist	SPFR-Sup-whole_plant
Geranium_molle	0.184474	0.0850357	LUH.veget	AF	f	generalist	SPFR-Sup-whole_plant
Geranium_molle	0.191351	0.0166799	LUH.veget	AF	f	generalist	SPFR-Sup-whole_plant
Geranium_molle	0.104261	0.0148709	LUH.veget	AF	m	generalist	SPFR-Sup-whole_plant
Geranium_molle	0.035932	0.0169594	LUH.veget	AF	m	generalist	SPFR-Sup-whole_plant
Geranium_molle	-0.341874	0.0234997	LUH.veget	AF	f	generalist	SPFR-Sup-whole_plant
Iris_tuberosa	0.272548	0.00154968	LUH.veget	PD	m	bee_specialized	FS-Sup-flower
Iris_tuberosa	0.189471	0.00132219	LUH.managed	PD	m	bee_specialized	FS-Sup-flower
Iris_tuberosa	0.166271	0.00112685	LUH.managed	PD	m	bee_specialized	FS-Sup-flower
Iris_tuberosa	0.30494	0.00246962	LUH.managed	PD	m	bee_specialized	FS-Sup-flower
Lobelia_siphilitica	0.537318	0.0331585	LUH.managed	PD	NA	bee_specialized	SPP-Sup-flower
Protea_compacta	1.11436	0.123173	LUH.managed	PD	NA	other_specialized	SO-Bagout-inflorescense
Protea_laurifolia	-0.61091	0.375282	LUH.managed	PD	NA	other_specialized	SO-Bagout-inflorescense
Protea_longifolia	-0.223143	0.130099	LUH.managed	PD	NA	other_specialized	SO-Bagout-inflorescense
Protea_magnifica	-1.04982	0.389129	LUH.managed	PD	NA	other_specialized	SO-Bagout-inflorescense
Protea_punctata	0.440312	0.0531758	LUH.managed	PD	NA	other_specialized	SO-Bagout-inflorescense
Protea_repens	-0.060167	0.0322361	LUH.managed	PD	NA	other_specialized	SO-Bagout-inflorescense
Dichorisandra_hexandra	1.29928	0.00295417	LUH.veget	PD	m	bee_specialized	FS-Bagout-flower
Dichorisandra_incurva	-0.295464	0.00496649	LUH.veget	PD	m	bee_specialized	FS-Bagout-flower
Gymnadenia_conopsea	0.111226	0.000453557	LUH.veget	PD	f	generalist	FS-Sup-flower
Anemone_occidentalis	-0.177683	0.134673	LUH.veget	AF	f	generalist	SPP-Sup-flower
Anemone_occidentalis	-0.474529	0.0700789	LUH.veget	AF	NA	generalist	SPP-Sup-flower
Arnica_latifolia	0.183555	0.032997	LUH.veget	AF	NA	generalist	SPP-Sup-flower
Arnica_latifolia	0.134753	0.13453	LUH.veget	AF	NA	generalist	SPP-Sup-flower
Arnica_latifolia	0.29088	0.0455568	LUH.veget	AF	NA	generalist	SPP-Sup-flower
Caltha_leptosepala	-0.0369867	0.669856	LUH.veget	AF	NA	generalist	SPP-Sup-flower
Caltha_leptosepala	0.155355	0.503138	LUH.veget	AF	NA	generalist	SPP-Sup-flower
Claytonia_lanceolata	-0.371564	0.732256	LUH.veget	AF	NA	generalist	SPP-Sup-flower
Claytonia_lanceolata	-0.285757	0.398598	LUH.veget	AF	NA	generalist	SPP-Sup-flower
Claytonia_lanceolata	-0.0890796	0.209025	LUH.veget	AF	NA	generalist	SPP-Sup-flower
Erythronium_grandiflorum	-1.12809	2.55563	LUH.veget	AF	NA	generalist	SPP-Sup-flower
Erythronium_grandiflorum	-0.431667	0.914409	LUH.veget	AF	NA	generalist	SPP-Sup-flower
Erythronium_grandiflorum	-0.354172	0.481655	LUH.veget	AF	NA	generalist	SPP-Sup-flower
Lupinus_arcticus	-1.38629	1.07791	LUH.veget	AF	NA	generalist	SPP-Sup-flower
Lupinus_arcticus	-0.944462	1.04344	LUH.veget	AF	NA	generalist	SPP-Sup-flower
Lupinus_arcticus	-0.93827	0.580954	LUH.veget	AF	NA	generalist	SPP-Sup-flower
Vaccinium_membranaceum	-0.0215526	1.02297	LUH.veget	PD	NA	generalist	SPP-Sup-flower
Vaccinium_membranaceum	-0.721721	1.07551	LUH.veget	PD	NA	generalist	SPP-Sup-flower
Vaccinium_membranaceum	-2.31206	2.35081	LUH.veget	PD	NA	generalist	SPP-Sup-flower
Cymbidium_macrorhizon	0.297835	0.00112667	LUH.urban	AF	f	bee_specialized	FS-Sup-flower
Cymbidium_lancifolium	0.290352	0.00186868	LUH.urban	AF	o	bee_specialized	FS-Sup-flower
Cephalanthera_falcata	1.65623	0.000448906	LUH.veget	PD	m	generalist	FS-Sup-flower
Eurya_japonica	0.867069	0.0001799	LUH.urban	PD	NA	NA	FS-Bagout-partialplant
Senghasiella_glaucifolia	0.234401	0.0281499	LUH.veget	PD	f	other_specialized	SPFR-Sup-flower
Senghasiella_glaucifolia	0.172843	0.0220286	LUH.veget	PD	f	other_specialized	SPFR-Sup-flower
Senghasiella_glaucifolia	0.0579873	0.0232491	LUH.veget	PD	f	other_specialized	SPFR-Sup-flower
Pedicularis_siphonantha	0.2579	0.00836963	LUH.veget	PD	o	bee_specialized	SPFL-Bagout-flower
Solanum_rostratum	0.032232	0.00475289	LUH.veget	PD	f	bee_specialized	SPFR-Sup-flower
Solanum_rostratum	0.0547312	0.00350572	LUH.managed	PD	f	bee_specialized	SPFR-Sup-flower
Solanum_rostratum	0.0215877	0.00625242	LUH.managed	PD	f	bee_specialized	SPFR-Sup-flower
Solanum_rostratum	0.0506608	0.00192581	LUH.managed	PD	f	bee_specialized	SPFR-Sup-flower
Solanum_rostratum	0.116369	0.00159523	LUH.managed	PD	f	bee_specialized	SPFR-Sup-flower
Solanum_rostratum	0.133928	0.00264509	LUH.managed	PD	f	bee_specialized	SPFR-Sup-flower
Epidendrum_paniculatum	5.99146	0.0001675	LUH.veget	PD	m	generalist	FS-Bagout-flower
Delphinium_caeruleum	0.0149973	0.0357843	LUH.managed	PD	NA	other_specialized	FS-Bagout-flower
Iris_fulva	0.275434	0.033666	NA	PD	o	other_specialized	SPP-Sup-whole_plant
Nemophila_menziesii	0.254611	0.0346916	NA	PD	NA	generalist	SPFR-Sup-flower
Sidalcea_oregana	0.49456	0.11926	NA	PD	f	generalist	SPP-Sup-whole_plant
Silene_douglasii	0.14676	0.0444241	LUH.managed	AF	m	generalist	SPFL-Sup-flower
Silene_douglasii	0.224795	0.0573187	LUH.managed	AF	m	generalist	SPFL-Sup-flower
Silene_douglasii	0.10414	0.0667489	LUH.managed	AF	m	generalist	SPFL-Sup-flower
Silene_douglasii	0.479573	0.0647822	LUH.managed	AF	m	generalist	SPFL-Sup-flower
Silene_douglasii	1.024	0.265379	LUH.managed	AF	m	generalist	SPFL-Sup-flower
Silene_douglasii	0.582852	0.0724906	LUH.managed	AF	m	generalist	SPFL-Sup-flower
Silene_douglasii	0.48135	0.0232599	LUH.managed	AF	m	generalist	SPFL-Sup-flower
Silene_douglasii	0.577315	0.375151	LUH.managed	AF	m	generalist	SPFL-Sup-flower
Silene_douglasii	-0.0519597	0.139428	LUH.managed	AF	m	generalist	SPFL-Sup-flower
Silene_douglasii	0.410742	0.0713432	LUH.managed	AF	m	generalist	SPFL-Sup-flower
Silene_douglasii	1.2367	0.205631	LUH.managed	AF	m	generalist	SPFL-Sup-flower
Corydalis_ambigua	0.398348	0.00917984	NA	PD	f	bee_specialized	SO-Sup-whole_plant
Corydalis_ambigua	0.382992	0.0161188	NA	PD	f	bee_specialized	SO-Sup-whole_plant
Corydalis_ambigua	0.111226	0.00511838	NA	PD	f	bee_specialized	SO-Sup-whole_plant
Aspalathus_cymbriformis	1.51425	0.100071	NA	PD	NA	NA	FS-Bagout-flower
Aspalathus_uniflora	-0.64179	0.715547	NA	PD	NA	NA	FS-Bagout-flower
Thereianthus_spicatus	1.1474	0.0476073	NA	AF	NA	NA	FS-Bagout-flower
Impatiens_capensis	0.101714	0.00567032	NA	AF	m	generalist	SPFL-Sup-flower
Silene_latifolia	2.27036	1.43169	NA	PD	m	bee_specialized	SPFR-Bagout-flower
Collinsia_sparsiflora	0.254435	0.00824634	NA	AF	m	bee_specialized	FS-Sup-whole_plant
Collinsia_sparsiflora	0.311975	0.00561369	NA	AF	m	bee_specialized	FS-Sup-whole_plant
Collinsia_sparsiflora	-0.317059	0.0356246	NA	AF	m	bee_specialized	FS-Sup-whole_plant
Collinsia_sparsiflora	0.118622	0.00865368	NA	AF	m	bee_specialized	FS-Sup-whole_plant
Impatiens_capensis	0.0667805	0.00380787	NA	AF	m	generalist	SPFR-Sup-flower
Azadirachta_indica	1.00611	0.139057	LUH.managed	PD	m	generalist	FS-Bagout-flower
Azadirachta_indica	2.22282	0.100321	LUH.managed	PD	m	generalist	FS-Bagout-flower
Azadirachta_indica	1.10723	0.0666548	LUH.managed	PD	m	generalist	FS-Bagout-flower
Prunus_mongolica	1.5259	0.00599232	LUH.managed	PD	NA	NA	FS-Bagout-flower
Prunus_mongolica	1.38629	0.00482222	LUH.managed	PD	NA	NA	FS-Bagout-flower
Prunus_mongolica	1.43488	0.00613041	LUH.managed	PD	NA	NA	FS-Bagout-flower
Prunus_mongolica	1.65848	0.0078005	LUH.managed	PD	NA	NA	FS-Bagout-flower
Prunus_mongolica	0.629709	0.261338	LUH.veget	PD	NA	NA	FS-Bagout-flower
Elaeagnus_mollis	1.35053	0.00275402	LUH.veget	AF	NA	generalist	FS-Bagout-flower
Rhododendron_siderophyllum	0.973813	0.112949	LUH.veget	AF	NA	bee_specialized	FS-Bagout-inflorescense
Heptacodium_miconioides	-0.303636	0.00156146	LUH.veget	AF	f	generalist	FS-Bagout-flower
Magnolia_kwangsiensis	0.17185	0.00024894	LUH.veget	PD	NA	NA	FS-Sup-flower
Magnolia_kwangsiensis	0.287721	0.000298363	LUH.veget	PD	NA	NA	FS-Sup-flower
Primula_merrilliana	0.164918	0.00600206	LUH.veget	PD	NA	NA	SO-Sup-flower
Cymbidium_lancifolium	6.15965	0.023521	LUH.veget	PD	o	NA	FS-Bagout-flower
Cymbidium_lancifolium	1.36504	0.00167529	LUH.veget	PD	o	NA	FS-Bagout-flower
Zeyheria_montana	0.213162	0.00386536	LUH.veget	PD	f	other_specialized	SPFR-Bagout-flower
Psychotria_poeppigiana	-0.0922333	0.000445594	LUH.managed	PD	f	other_specialized	FS-Bagout-flower
Cambessedesia_hilariana	0.0555699	0.000227831	LUH.managed	PD	f	bee_specialized	FS-Bagout-flower
Crinodendron_patagua	0	0.000850171	LUH.managed	PD	NA	NA	SPFL-Bagout-flower
Schinus_terebinthifolia	1.50408	0.00131528	LUH.veget	PD	f	generalist	FS-Bagout-flower
Schinus_terebinthifolia	0.381368	0.000538807	LUH.veget	PD	f	generalist	FS-Bagout-flower
Schinus_terebinthifolia	0.108214	0.000465156	LUH.veget	PD	f	generalist	FS-Bagout-flower
Schinus_terebinthifolia	-0.0953102	0.000582955	LUH.veget	PD	f	generalist	FS-Bagout-flower
Saranthe_klotzschiana	-0.101352	0.00116091	LUH.veget	AF	m	generalist	FS-Bagout-flower
Convolvulus_chilensis	0.212802	0.0001499	LUH.managed	AF	NA	generalist	FS-Bagout-flower
Gongora_quinquenervis	4.23542	0.00134337	LUH.veget	PD	f	bee_specialized	FS-Bagout-flower
Margaritopsis_cymuligera	-0.130797	0.000529576	LUH.veget	AF	m	bee_specialized	FS-Bagout-flower
Psychotria_mapourioides	0.0168071	0.00163594	LUH.veget	PD	f	generalist	FS-Bagout-flower
Psychotria_jasminoides	0.363678	0.000300751	LUH.veget	PD	m	generalist	FS-Bagout-flower
Mourera_fluviatilis	-0.0969923	0.00223799	LUH.veget	AF	f	bee_specialized	SPFR-Bagout-flower
Grobya_amherstiae	2.33986	0.000317341	LUH.veget	PD	o	bee_specialized	FS-Bagout-flower
Grobya_amherstiae	0.329182	0.000196	LUH.veget	PD	f	generalist	FS-Bagout-flower
Calathea_cylindrica	-0.129678	0.00267303	LUH.urban	AF	f	bee_specialized	FS-Bagout-flower
Corymborkis_flava	0.164303	0.000513925	LUH.managed	PD	f	other_specialized	FS-Bagout-flower
Caesalpinia_echinata	1.49865	0.00104611	LUH.veget	PD	m	generalist	FS-Bagout-flower
Stanhopea_insignis	1.2714	0.000993888	LUH.veget	PD	o	bee_specialized	FS-Bagout-flower
Stanhopea_lietzei	1.3498	0.00206897	LUH.managed	PD	o	bee_specialized	FS-Bagout-flower
Chiococca_alba	0.140198	0.000981203	LUH.veget	PD	NA	NA	FS-Bagout-flower
Govenia_utriculata	1.83914	0.00114566	LUH.managed	PD	f	other_specialized	FS-Bagout-flower
Echinodorus_longipetalus	0.0834772	0.00010471	LUH.managed	AF	m	bee_specialized	FS-Bagout-flower
Vriesea_ensiformis	0.962178	0.00475607	LUH.veget	AF	o	other_specialized	FS-Bagout-flower
Vriesea_carinata	0.875469	0.0218882	LUH.veget	AF	o	other_specialized	FS-Bagout-flower
Galipea_jasminiflora	2.71555	0.000512818	LUH.veget	PD	m	generalist	FS-Bagout-flower
Besleria_longimucronata	0.415515	0.0333507	LUH.veget	PD	f	other_specialized	FS-Bagout-flower
Comolia_microphylla	-0.232332	0.00146365	LUH.veget	PD	NA	bee_specialized	FS-Bagout-flower
Marcetia_taxifolia	-0.143101	0.000387805	LUH.veget	PD	NA	bee_specialized	FS-Bagout-flower
Meriania_sclerophylla	0.0327898	0.0033928	LUH.veget	PD	NA	bee_specialized	FS-Bagout-flower
Miconia_alata	0.85349	0.00056071	LUH.veget	PD	NA	bee_specialized	FS-Bagout-flower
Tibouchina_fraterna	-0.462624	0.135723	LUH.veget	PD	NA	bee_specialized	FS-Bagout-flower
Tococa_guianensis	-0.232332	0.0019632	LUH.veget	PD	NA	bee_specialized	FS-Bagout-flower
Tococa_nitens	0.415515	0.0026016	LUH.veget	PD	NA	bee_specialized	FS-Bagout-flower
Rourea_induta	0.147714	0.00038341	LUH.veget	PD	m	generalist	FS-Bagout-flower
Jacaranda_copaia	1.77649	0.00010413	LUH.veget	PD	m	generalist	FS-Bagout-flower
Bauhinia_curvula	0.339216	0.105209	LUH.managed	PD	o	other_specialized	SPFR-Bagout-flower
Cologania_broussonetii	0.0904726	0.0112305	LUH.veget	AF	f	bee_specialized	SPFR-Bagout-flower
Oenocarpus_bataua	-0.259109	0.00010138	LUH.managed	PD	m	generalist	FS-Bagout-flower
Dipteryx_alata	0.806476	0.0302559	LUH.managed	PD	f	NA	FS-Bagout-flower
Cyrtopodium_flavum	4.14313	0.000770035	LUH.managed	PD	f	bee_specialized	FS-Bagout-flower
Cyrtopodium_flavum	3.65066	0.000443804	LUH.managed	PD	f	bee_specialized	FS-Bagout-flower
Chamaecrista_serpens	0.0571584	0.000220032	LUH.managed	PD	NA	bee_specialized	FS-Bagout-flower
Chamaecrista_nictitans	0.0789884	0.000353532	LUH.veget	PD	NA	bee_specialized	FS-Bagout-flower
Handroanthus_vellosoi	0.396415	0.000594244	LUH.veget	PD	NA	NA	FS-Bagout-flower
Handroanthus_chrysotrichus	1.84958	0.00180633	LUH.managed	PD	NA	NA	FS-Bagout-flower
Handroanthus_chrysotrichus	0.847298	0.0011132	LUH.veget	PD	NA	NA	FS-Bagout-flower
Handroanthus_heptaphyllus	1.12947	0.000823558	LUH.veget	PD	NA	NA	FS-Bagout-flower
Handroanthus_impetiginosus	1.98444	0.00132478	LUH.veget	PD	NA	NA	FS-Bagout-flower
Handroanthus_umbellatus	1.08587	0.000508553	LUH.veget	PD	NA	NA	FS-Bagout-flower
Fridericia_conjugata	1.10787	0.00104267	LUH.managed	PD	f	bee_specialized	FS-Bagout-flower
Carapichea_ipecacuanha	0.788995	0.00151201	LUH.managed	PD	NA	NA	FS-Bagout-flower
Jatropha_mutabilis	0.0645385	0.00155833	LUH.veget	PD	f	generalist	FS-Bagout-flower
Jatropha_mollissima	0.111226	0.000672755	LUH.veget	PD	m	generalist	FS-Bagout-flower
Byrsonima_gardneriana	0.895013	0.000188	LUH.veget	PD	m	bee_specialized	FS-Bagout-flower
Annona_crassiflora	1.90793	0.120928	LUH.managed	PD	f	other_specialized	FS-Bagout-flower
Cochlospermum_orinocense	0.0463944	0.0140383	LUH.veget	PD	f	bee_specialized	SPFR-Bagout-flower
Canavalia_brasiliensis	-0.530628	0.0155248	LUH.veget	PD	f	bee_specialized	FS-Bagout-flower
Caesalpinia_pyramidalis	-0.348307	0.0531631	LUH.veget	PD	m	generalist	SPFR-Bagout-flower
Geonoma_pohliana_subsp._weddelliana	0.300105	0.000250519	LUH.managed	PD	m	generalist	FS-Bagout-flower
Dyckia_brevifolia	-0.0206193	0.0001248	LUH.veget	AF	m	generalist	FS-Bagout-flower
Dyckia_brevifolia	-0.0631789	0.0001429	LUH.veget	AF	m	generalist	FS-Bagout-flower
Tibouchina_pulchra	0.167893	0.000675177	LUH.veget	PD	f	bee_specialized	FS-Bagout-flower
Tibouchina_sellowiana	0.941208	0.00148509	LUH.veget	AF	f	bee_specialized	FS-Bagout-flower
Jatropha_mollissima	0.0606246	0.00116618	LUH.veget	PD	f	generalist	FS-Bagout-flower
Jatropha_mutabilis	0.125163	0.00137451	LUH.veget	PD	f	generalist	FS-Bagout-flower
Jatropha_ribifolia	-0.105361	0.000377778	LUH.veget	AF	f	bee_specialized	FS-Bagout-flower
Convolvulus_nodiflorus	-0.273696	0.0001406	LUH.veget	AF	f	bee_specialized	FS-Bagout-flower
Byrsonima_umbellata	0.241552	0.00329796	LUH.veget	PD	m	bee_specialized	FS-Bagout-flower
Byrsonima_rotunda	0.10436	0.00139796	LUH.veget	AF	m	bee_specialized	FS-Bagout-flower
Adenocalymma_bracteatum	1.09661	0.00675336	LUH.managed	PD	f	bee_specialized	FS-Bagout-flower
Crotalaria_vitellina	-0.847298	0.0169287	LUH.veget	PD	m	bee_specialized	FS-Bagout-flower
Passiflora_capsularis	0.346276	0.00628835	LUH.veget	AF	f	NA	FS-Bagout-flower
Passiflora_pohlii	0.402562	0.000742835	LUH.urban	PD	f	bee_specialized	FS-Bagout-flower
Tabebuia_roseoalba	1.55117	0.000232432	LUH.managed	PD	NA	NA	FS-Bagout-flower
Miconia_angelana	-0.302071	0.0001305	LUH.managed	AF	m	generalist	FS-Bagout-flower
Ruellia_nudiflora	0.25643	0.0167997	LUH.managed	AF	f	generalist	FS-Bagout-flower
Ruellia_nudiflora	0.237328	0.038625	LUH.veget	AF	f	generalist	FS-Bagout-flower
Ruellia_nudiflora	0.356675	0.0344878	LUH.veget	AF	f	generalist	FS-Bagout-flower
Habenaria_paulistana	0.758217	0.0001112	LUH.veget	PD	f	other_specialized	FS-Bagout-flower
Hillia_parasitica	0.81984	0.00070719	LUH.veget	PD	o	other_specialized	FS-Bagout-flower
Posoqueria_latifolia	2.02052	0.000205612	LUH.veget	PD	f	other_specialized	FS-Bagout-flower
Parnassia_epunctulata	0.64355	0.0430611	LUH.managed	PD	m	generalist	SO-Bagout-flower
Thymus_vulgaris	0.109807	0.0163271	LUH.veget	PD	m	generalist	SPFR-Sup-flower
Gymnocladus_assamicus	0.347734	0.00600375	LUH.veget	AF	m	generalist	FS-Bagout-flower
Primula_cusickiana_var._maguirei	-0.850637	0.0449722	LUH.veget	PD	NA	NA	SO-Bagout-flower
Primula_cusickiana_var._maguirei	-0.50061	0.0292827	LUH.veget	PD	NA	NA	SO-Bagout-flower
Primula_cusickiana_var._maguirei	-1.974	0.0484167	LUH.veget	PD	NA	NA	SO-Bagout-flower
Primula_cusickiana_var._maguirei	-0.322096	0.01941	LUH.veget	PD	NA	NA	SO-Bagout-flower
Glionnetia_sericea	-0.236389	0.0152693	LUH.veget	AF	f	other_specialized	FS-Bagout-flower
Glionnetia_sericea	-0.479573	0.00991246	LUH.veget	AF	f	other_specialized	FS-Bagout-flower
Justicia_sebastianopolitanae	-0.485508	0.00902728	LUH.veget	PD	o	other_specialized	FS-Bagout-flower
Justicia_sebastianopolitanae	0.0930904	0.00259686	LUH.veget	PD	o	other_specialized	FS-Bagout-flower
Odontonema_barberioides	1.05939	0.0384563	LUH.veget	PD	f	other_specialized	FS-Bagout-flower
Odontonema_barberioides	1.40399	0.0221696	LUH.veget	PD	f	other_specialized	FS-Bagout-flower
Staurogyne_itatiaiae	-0.587787	0.0518914	LUH.veget	PD	f	other_specialized	FS-Bagout-flower
Staurogyne_itatiaiae	-0.48901	0.00234329	LUH.veget	PD	f	other_specialized	FS-Bagout-flower
Aechmea_nudicaulis	1.09524	0.00547172	LUH.veget	PD	f	other_specialized	FS-Bagout-flower
Aechmea_nudicaulis	0.423877	0.000490208	LUH.veget	PD	f	other_specialized	FS-Bagout-flower
Aechmea_van-houtteana	-0.045275	0.00010446	LUH.veget	PD	f	other_specialized	FS-Bagout-flower
Billbergia_distachia_var._distachia	-0.0206193	0.0057335	LUH.veget	PD	f	other_specialized	FS-Bagout-flower
Billbergia_distachia_var._distachia	0.364643	0.000598457	LUH.veget	PD	f	other_specialized	FS-Bagout-flower
Nidularium_itatiaiae	0.257584	0.000353486	LUH.veget	PD	o	other_specialized	FS-Bagout-flower
Nidularium_itatiaiae	0.143262	0.00036986	LUH.veget	PD	o	other_specialized	FS-Bagout-flower
Pitcairnia_flammea	0.158107	0.0001767	LUH.veget	AF	f	other_specialized	FS-Bagout-flower
Pitcairnia_flammea	0.00759017	0.000419165	LUH.veget	AF	f	other_specialized	FS-Bagout-flower
Quesnelia_augusto-coburgii	0.0141046	0.000252452	LUH.veget	PD	o	other_specialized	FS-Bagout-flower
Quesnelia_augusto-coburgii	0	0.000266783	LUH.veget	PD	o	other_specialized	FS-Bagout-flower
Tillandsia_geminiflora	1.22964	0.00825627	LUH.veget	PD	f	other_specialized	FS-Bagout-flower
Vriesea_carinata	0.81093	0.0348222	LUH.veget	AF	f	other_specialized	FS-Bagout-flower
Vriesea_gradata	1.20287	0.00761254	LUH.veget	PD	o	other_specialized	FS-Bagout-flower
Vriesea_gradata	1.79176	0.0869056	LUH.veget	PD	o	other_specialized	FS-Bagout-flower
Vriesea_longicaulis	-0.074108	0.0676719	LUH.veget	AF	f	other_specialized	FS-Bagout-flower
Vriesea_longicaulis	0	0.00460204	LUH.veget	AF	f	generalist	FS-Bagout-flower
Nematanthus_crassifolius	0.519578	0.007673	LUH.veget	PD	o	other_specialized	FS-Bagout-flower
Nematanthus_crassifolius	-0.219183	0.00221261	LUH.veget	PD	f	other_specialized	FS-Bagout-flower
Nematanthus_lanceolatus	0.229923	0.00379437	LUH.veget	PD	f	other_specialized	FS-Bagout-flower
Sinningia_cooperi	0.595383	0.00130659	LUH.veget	PD	f	other_specialized	FS-Bagout-flower
Salvia_sellowiana	0.318454	0.0245628	LUH.veget	PD	f	other_specialized	FS-Bagout-flower
Salvia_sellowiana	0.13815	0.00367909	LUH.veget	PD	f	other_specialized	FS-Bagout-flower
Abutilon_bedfordianum	0.738934	0.000424436	LUH.veget	PD	f	generalist	FS-Bagout-flower
Abutilon_bedfordianum	0.447312	0.00132983	LUH.veget	PD	f	generalist	FS-Bagout-flower
Elleanthus_brasiliensis	1.12393	0.00811828	LUH.veget	PD	o	other_specialized	FS-Bagout-flower
Manettia_mitis	0.438852	0.000714252	LUH.veget	AF	f	other_specialized	FS-Bagout-flower
Manettia_mitis	-0.00335382	0.000916389	LUH.veget	AF	f	other_specialized	FS-Bagout-flower
Paliavana_tenuiflora	-1.38629	0.00530833	LUH.veget	PD	m	generalist	FS-Bagout-flower
Spondias_tuberosa	3.09104	0.00446807	LUH.veget	PD	NA	NA	FS-Sup-flower
Cochlospermum_regium	0.583146	0.00177553	LUH.veget	PD	NA	NA	FS-Sup-flower
Bauhinia_cheilantha	0.631272	0.00108612	LUH.veget	PD	NA	NA	FS-Sup-flower
Caesalpinia_pyramidalis	0.479573	0.00395045	LUH.veget	PD	NA	NA	FS-Sup-flower
Parkinsonia_aculeata	0.628609	0.00692459	LUH.veget	AF	NA	NA	FS-Sup-flower
Senna_martiana	-1.99243	0.0137798	LUH.veget	PD	NA	NA	FS-Sup-flower
Senna_spectabilis	1.20397	0.0132078	LUH.veget	PD	NA	NA	FS-Sup-flower
Ziziphus_joazeiro	2.68558	0.0033372	LUH.veget	PD	NA	NA	FS-Sup-flower
Palicourea_rigida	0.835963	0.0546579	LUH.veget	PD	m	generalist	FS-Sup-flower
Palicourea_rigida	0.627554	0.0255564	LUH.veget	PD	m	generalist	FS-Sup-flower
Capparis_jacobinae	1.20581	0.0103538	LUH.veget	PD	NA	NA	FS-Sup-flower
Eugenia_uniflora	1.31783	0.00113544	LUH.veget	AF	f	generalist	FS-Sup-flower
Eugenia_selloi	0.221628	0.0114339	LUH.veget	PD	f	generalist	FS-Sup-flower
Eugenia_punicifolia	0.527035	0.00949375	LUH.veget	PD	f	generalist	FS-Sup-flower
Syzygium_rotundifolium	0.83893	0.031376	LUH.veget	PD	f	generalist	FS-Sup-flower
Gavilea_araucana	0.0110609	0.000237313	LUH.veget	AF	NA	NA	FS-Sup-flower
Gavilea_venosa	1.24479	0.00143706	LUH.managed	PD	NA	NA	FS-Sup-flower
Hedychium_villosum	1.59459	0.0155463	LUH.veget	PD	f	generalist	FS-Sup-inflorescense
Hedychium_villosum_var._tenuiflorum	2.25368	0.0296006	LUH.veget	PD	f	generalist	FS-Sup-inflorescense
Hesperidanthus_suffrutescens	0.854597	0.0149037	LUH.managed	PD	m	generalist	SPFR-Bagout-flower
Bridelia_stipularis	0.422322	0.000224101	LUH.veget	PD	m	generalist	FS-Bagout-flower
Cleistanthus_sumatranus	0.452718	0.0001223	LUH.managed	PD	m	generalist	FS-Bagout-flower
Terminalia_pallida	2.41266	0.0489024	LUH.veget	PD	m	generalist	FS-Bagout-flower
Vriesea_gigantea	0.0890653	0.011469	LUH.managed	AF	NA	NA	SPFR-Bagout-flower
Vriesea_gigantea	-0.141221	0.0541561	LUH.veget	AF	NA	NA	SPFR-Bagout-flower
Vriesea_gigantea	0.183666	0.0165187	LUH.veget	AF	NA	NA	SPFR-Bagout-flower
Echium_wildpretii	-0.0812477	0.00173194	LUH.veget	AF	NA	bee_specialized	SPFL-Bagout-flower
Fritillaria_meleagris	-0.0297656	0.00374074	LUH.managed	PD	m	generalist	SPFR-Bagout-flower
Fritillaria_meleagris	-0.405742	0.0430326	LUH.managed	PD	m	generalist	SPFR-Bagout-flower
Primula_modesta	0.502498	0.0329405	LUH.veget	PD	f	generalist	SPFR-Bagout-flower
Primula_modesta	-0.076373	0.00833266	LUH.veget	PD	f	generalist	SPFR-Bagout-flower
Primula_modesta	2.33257	0.147793	LUH.veget	PD	f	generalist	SPFR-Bagout-flower
Dodecatheon_hendersonii	0.262011	0.0202841	LUH.veget	AF	m	generalist	SPP-Sup-whole_plant
Dodecatheon_hendersonii	0.187258	0.0219698	LUH.veget	AF	m	generalist	SPP-Sup-whole_plant
Dodecatheon_hendersonii	-0.236986	0.0864498	LUH.veget	AF	m	generalist	SPP-Sup-whole_plant
Dodecatheon_hendersonii	-0.0917905	0.0220166	LUH.veget	AF	m	generalist	SPP-Sup-whole_plant
Erythronium_oregonum	0.176378	0.02766	LUH.veget	AF	m	generalist	SPP-Sup-whole_plant
Erythronium_oregonum	-0.0686769	0.259961	LUH.veget	AF	m	generalist	SPP-Sup-whole_plant
Erythronium_oregonum	-0.231198	0.0347338	LUH.veget	AF	m	generalist	SPP-Sup-whole_plant
Erythronium_oregonum	0.373678	0.159925	LUH.veget	AF	m	generalist	SPP-Sup-whole_plant
Erythronium_oregonum	0.016311	0.0511429	LUH.veget	AF	m	generalist	SPP-Sup-whole_plant
Erythronium_oregonum	0.77812	0.165387	LUH.veget	AF	m	generalist	SPP-Sup-whole_plant
Erythronium_oregonum	0.100379	0.0203706	LUH.veget	AF	m	generalist	SPP-Sup-whole_plant
[truncated: 245 more rows]

## Sheet: fig_1_b_data
avg	sd	ci_low	ci_up	model	coef_name	coef_name_manuscript
-0.190026	0.60949	-1.07902	0.95339	LUH.pd.lnr	pdAF_x_luhLUH.managed	Managed: Autofertile
0.910093	0.266914	0.402907	1.38787	LUH.pd.lnr	pdPD_x_luhLUH.managed	Managed: Pollinator dependent
-0.212499	0.60921	-1.16828	0.936345	LUH.pd.lnr	pdAF_x_luhLUH.veget	Natural: Autofertile
1.00552	0.246492	0.566795	1.48644	LUH.pd.lnr	pdPD_x_luhLUH.veget	Natural: Pollinator dependent
-0.685578	1.03114	-4.22036	0.814295	LUH.pd.lnr	pdAF_x_luhLUH.urban	Urban: Autofertile
1.43457	0.616079	0.343968	2.65382	LUH.pd.lnr	pdPD_x_luhLUH.urban	Urban: Pollinator dependent

## Sheet: fig_2_b_c_data
avg	sd	ci_low	ci_up	model	coef_name	coef_name_manuscript
0.727301	0.347975	0.0612933	1.44311	LUH.eco.lnr	eco_specf_x_luhLUH.managed	Managed: Few
0.669281	0.244421	0.188651	1.11011	LUH.eco.lnr	eco_specm_x_luhLUH.managed	Managed: Many
1.4656	0.455071	0.669844	2.46	LUH.eco.lnr	eco_speco_x_luhLUH.managed	Managed: One
0.992414	0.390768	0.303734	1.78173	LUH.eco.lnr	eco_specf_x_luhLUH.veget	Natural: Few
0.661489	0.253222	0.137352	1.14492	LUH.eco.lnr	eco_specm_x_luhLUH.veget	Natural: Many
1.51467	0.767854	0.464501	3.07947	LUH.eco.lnr	eco_speco_x_luhLUH.veget	Natural: One
0.662969	0.384043	-0.0495028	1.42911	LUH.fun.lnr	fun_specbee_specialized_x_luhLUH.managed	Managed: exclusively bee
0.996576	0.336242	0.231577	1.61306	LUH.fun.lnr	fun_specother_specialized_x_luhLUH.managed	Managed: exclusively other
0.436736	0.253682	-0.0643802	0.903181	LUH.fun.lnr	fun_specgeneralist_x_luhLUH.managed	Managed: multiple functional groups
1.06212	0.513294	0.147309	1.9724	LUH.fun.lnr	fun_specbee_specialized_x_luhLUH.veget	Natural: exclusively bee
0.739183	0.379176	0.0729564	1.52329	LUH.fun.lnr	fun_specother_specialized_x_luhLUH.veget	Natural: exclusively other
0.346695	0.280914	-0.240607	0.882134	LUH.fun.lnr	fun_specgeneralist_x_luhLUH.veget	Natural: multiple functional groups
